# Supplementary material for: Pathway-wide association study identifies five shared pathways associated with schizophrenia in three ancestral distinct populations
Source: Transl Psychiatry. 2017 Feb 21;7(2):e1037–. doi: 10.1038/tp.2017.8 (PMC5438037; doi:10.1038/tp.2017.8)
Supplement: Supplementary Table S1 [file tp20178x2.xlsx]

## Sheet: Table S1
Supplementary Table S1. GWAS quality control
Colloection	Unfiltered dataset				Pre-QC steps		Quality Controla								Population Stratification	Post-QC steps		QC-clean Dataset
							Quality Control for Individualsb				Quality Control for SNPs
	Original Sample size	Cases	Controls	SNPs	Unrelated ancestry	Missing pheno info	Discordant sex info	Call Rate < 95%	Heterozygosity outlier	Blood relationship	Different missing rate between cases and controls	HWE < 1e-05	Call Rate < 95%	MAF < 0.01		SNPs within sex chromosome	Uncommon SNPs in discovery and validation set	Cases	Controls	SNPs
EA-Discovery	2657	1215	1442	906600	0	53	8	1	55	6	4240	1174	34664	133316	401	26849	14535	972	1248	691822
EA-Validation	2624	1240	1384	909622	130	27	21	0	44	94	50	1224	36153	132452	378	27663	20258	879	1132	691822
CH-Discovery	2248	1159	1089	900015	0	0	5	22	19	71	1790	890	3466	65537	12	22127	5696	1125	1034	800509
CH-Validation	904	466	438	900015	0	0	2	6	5	30	2330	522	4032	67396	7	22017	3209	454	411	800509
AA	1932	953	979	906600	0	53	7	0	33	10	2583	1930	30981	17918	91	34247	0	896	906	818941
aThese steps were conducted based on the previously published qualith control protocal with the exception of procedures related to identity by descent (IBD). We excluded not only one of each pair with an IBD > 0.1875, but also participants who had an IBD > 0.1 with more than 10% of the study sample.
bOverlapped participants identified in different groups.

## Sheet: Table S2
Supplementary Table S2. 300 SNP sets representing the KEGG pathways by cohort
KEGG ID	KEGG Category	KEGG Pathway	Liability in Cohort	Number of Genotyped SNP in platform		Enriched for PGC SNPs^
				Affymetrixa	Illuminab
kegg_01200	Global and overview maps	Carbon metabolism	AA	1486	1724
kegg_01210*	Global and overview maps	2-Oxocarboxylic acid metabolism		191	206
kegg_01212	Global and overview maps	Fatty acid metabolism	EA	754	768
kegg_01230	Global and overview maps	Biosynthesis of amino acids	EA,CH	769	862
kegg_01220*	Global and overview maps	Degradation of aromatic compounds		16	22
kegg_00010	Carbohydrate metabolism	Glycolysis / Gluconeogenesis	AA	651	967
kegg_00020*	Carbohydrate metabolism	Citrate cycle (TCA cycle)		379	388
kegg_00030	Carbohydrate metabolism	Pentose phosphate pathway	CH	318	380	X
kegg_00040*	Carbohydrate metabolism	Pentose and glucuronate interconversions		351	582
kegg_00051	Carbohydrate metabolism	Fructose and mannose metabolism	CH	645	764
kegg_00052	Carbohydrate metabolism	Galactose metabolism		491	609
kegg_00053*	Carbohydrate metabolism	Ascorbate and aldarate metabolism		225	465
kegg_00500	Carbohydrate metabolism	Starch and sucrose metabolism	AA	831	1093
kegg_00520	Carbohydrate metabolism	Amino sugar and nucleotide sugar metabolism		766	879
kegg_00620*	Carbohydrate metabolism	Pyruvate metabolism		630	720
kegg_00630	Carbohydrate metabolism	Glyoxylate and dicarboxylate metabolism		376	437	X
kegg_00640	Carbohydrate metabolism	Propanoate metabolism	CH	814	800
kegg_00650	Carbohydrate metabolism	Butanoate metabolism		466	424
kegg_00562	Carbohydrate metabolism	Inositol phosphate metabolism	CH,AA	2405	2475
kegg_00190	Energy metabolism	Oxidative phosphorylation	CH,AA	841	1171
kegg_00910*	Energy metabolism	Nitrogen metabolism		209	229
kegg_00920*	Energy metabolism	Sulfur metabolism		141	164
kegg_00061*	Lipid metabolism	Fatty acid biosynthesis		275	289
kegg_00062*	Lipid metabolism	Fatty acid elongation		303	317
kegg_00071	Lipid metabolism	Fatty acid degradation	EA	469	619
kegg_00072*	Lipid metabolism	Synthesis and degradation of ketone bodies		142	136
kegg_00100*	Lipid metabolism	Steroid biosynthesis		196	256
kegg_00120*	Lipid metabolism	Primary bile acid biosynthesis		235	404
kegg_00140	Lipid metabolism	Steroid hormone biosynthesis	CH,AA	692	1090
kegg_00561	Lipid metabolism	Glycerolipid metabolism	AA	1684	1799
kegg_00564	Lipid metabolism	Glycerophospholipid metabolism	CH	2214	2287	X
kegg_00565	Lipid metabolism	Ether lipid metabolism		826	823
kegg_00600	Lipid metabolism	Sphingolipid metabolism	AA	1070	1041
kegg_00590	Lipid metabolism	Arachidonic acid metabolism		821	1438
kegg_00591	Lipid metabolism	Linoleic acid metabolism		444	650
kegg_00592	Lipid metabolism	alpha-Linolenic acid metabolism		420	451
kegg_01040	Lipid metabolism	Biosynthesis of unsaturated fatty acids	EA	428	410
kegg_00230	Nucleotide metabolism	Purine metabolism	EA	5664	5881
kegg_00240	Nucleotide metabolism	Pyrimidine metabolism	AA	1317	1778
kegg_00250	Amino acid metabolism	Alanine, aspartate and glutamate metabolism		521	575
kegg_00260	Amino acid metabolism	Glycine, serine and threonine metabolism	CH	394	488
kegg_00270	Amino acid metabolism	Cysteine and methionine metabolism	CH	529	569
kegg_00280	Amino acid metabolism	Valine, leucine and isoleucine degradation		908	969
kegg_00290*	Amino acid metabolism	Valine, leucine and isoleucine biosynthesis		86	92
kegg_00300*	Amino acid metabolism	Lysine biosynthesis		32	34
kegg_00310	Amino acid metabolism	Lysine degradation	EA,AA	752	927
kegg_00220*	Amino acid metabolism	Arginine biosynthesis		355	363
kegg_00330	Amino acid metabolism	Arginine and proline metabolism	AA	582	738
kegg_00340	Amino acid metabolism	Histidine metabolism	AA	405	616
kegg_00350	Amino acid metabolism	Tyrosine metabolism		536	776
kegg_00360*	Amino acid metabolism	Phenylalanine metabolism		279	352
kegg_00380	Amino acid metabolism	Tryptophan metabolism	CH,AA	697	837
kegg_00400*	Amino acid metabolism	Phenylalanine, tyrosine and tryptophan biosynthesis		69	74
kegg_00410	Metabolism of other amino acids	beta-Alanine metabolism	AA	737	1200
kegg_00430*	Metabolism of other amino acids	Taurine and hypotaurine metabolism		185	193
kegg_00450*	Metabolism of other amino acids	Selenocompound metabolism		289	285
kegg_00460*	Metabolism of other amino acids	Cyanoamino acid metabolism		60	90
kegg_00471*	Metabolism of other amino acids	D-Glutamine and D-glutamate metabolism		34	41
kegg_00472*	Metabolism of other amino acids	D-Arginine and D-ornithine metabolism		9	14
kegg_00480	Metabolism of other amino acids	Glutathione metabolism		343	597
kegg_00510	Glycan biosynthesis and metabolism	N-Glycan biosynthesis	CH,AA	1098	1179
kegg_00512	Glycan biosynthesis and metabolism	Mucin type O-Glycan biosynthesis	AA	1873	1925
kegg_00514	Glycan biosynthesis and metabolism	Other types of O-glycan biosynthesis	AA	607	683
kegg_00532	Glycan biosynthesis and metabolism	Glycosaminoglycan biosynthesis - CS/DS	AA	954	1049
kegg_00534	Glycan biosynthesis and metabolism	Glycosaminoglycan biosynthesis - HS/Hep	CH	1056	1004
kegg_00533*	Glycan biosynthesis and metabolism	Glycosaminoglycan biosynthesis - KS		273	289
kegg_00531	Glycan biosynthesis and metabolism	Glycosaminoglycan degradation	EA	533	535
kegg_00563*	Glycan biosynthesis and metabolism	Glycosylphosphatidylinositol(GPI)-anchor biosynthesis		230	282
kegg_00601	Glycan biosynthesis and metabolism	Glycosphingolipid biosynthesis - lacto and neolacto series	EA,CH	567	621
kegg_00603*	Glycan biosynthesis and metabolism	Glycosphingolipid biosynthesis - globo series		394	428	X
kegg_00604	Glycan biosynthesis and metabolism	Glycosphingolipid biosynthesis - ganglio series	CH	620	659
kegg_00511*	Glycan biosynthesis and metabolism	Other glycan degradation		205	220
kegg_00730*	Metabolism of cofactors and vitamins	Thiamine metabolism		147	141
kegg_00740*	Metabolism of cofactors and vitamins	Riboflavin metabolism		45	61
kegg_00750*	Metabolism of cofactors and vitamins	Vitamin B6 metabolism		84	133
kegg_00760	Metabolism of cofactors and vitamins	Nicotinate and nicotinamide metabolism		440	495
kegg_00770	Metabolism of cofactors and vitamins	Pantothenate and CoA biosynthesis		575	918
kegg_00780*	Metabolism of cofactors and vitamins	Biotin metabolism		93	104
kegg_00785*	Metabolism of cofactors and vitamins	Lipoic acid metabolism		9	11
kegg_00790*	Metabolism of cofactors and vitamins	Folate biosynthesis		99	137
kegg_00670*	Metabolism of cofactors and vitamins	One carbon pool by folate		442	512
kegg_00830	Metabolism of cofactors and vitamins	Retinol metabolism		621	1207
kegg_00860	Metabolism of cofactors and vitamins	Porphyrin and chlorophyll metabolism	AA	442	582
kegg_00130*	Metabolism of cofactors and vitamins	Ubiquinone and other terpenoid-quinone biosynthesis		51	73
kegg_00900*	etabolism of terpenoids and polyketides	Terpenoid backbone biosynthesis		208	254
kegg_00232*	Biosynthesis of other secondary metabolites	Caffeine metabolism		72	171
kegg_00524*	Biosynthesis of other secondary metabolites	Butirosin and neomycin biosynthesis		123	167
kegg_00980	Xenobiotics biodegradation and metabolism	Metabolism of xenobiotics by cytochrome P450		557	1241
kegg_00982	Xenobiotics biodegradation and metabolism	Drug metabolism - cytochrome P450	CH	667	1505
kegg_00983	Xenobiotics biodegradation and metabolism	Drug metabolism - other enzymes	AA	636	1325
kegg_03020*	Transcription	RNA polymerase		218	280
kegg_03022	Transcription	Basal transcription factors		444	536
kegg_03040	Transcription	Spliceosome	EA	706	971
kegg_03010	Translation	Ribosome	CH,AA	437	586
kegg_00970	Translation	Aminoacyl-tRNA biosynthesis	EA	774	829
kegg_03013	Translation	RNA transport	AA	1178	1415
kegg_03015	Translation	mRNA surveillance pathway	EA,CH	1305	1499	X
kegg_03008	Translation	Ribosome biogenesis in eukaryotes	EA,CH	717	800
kegg_03060	Folding, sorting and degradation	Protein export	EA	340	456	X
kegg_04141	Folding, sorting and degradation	Protein processing in endoplasmic reticulum	CH,AA	2744	3057
kegg_04130	Folding, sorting and degradation	SNARE interactions in vesicular transport		523	559
kegg_04120	Folding, sorting and degradation	Ubiquitin mediated proteolysis	EA,CH,AA	2691	2785
kegg_04122*	Folding, sorting and degradation	Sulfur relay system		49	74
kegg_03050	Folding, sorting and degradation	Proteasome		289	366
kegg_03018	Folding, sorting and degradation	RNA degradation		702	864
kegg_03030	Replication and repair	DNA replication	EA	443	473
kegg_03410	Replication and repair	Base excision repair	CH	320	373
kegg_03420	Replication and repair	Nucleotide excision repair	AA	568	620
kegg_03430*	Replication and repair	Mismatch repair		367	389
kegg_03440	Replication and repair	Homologous recombination		641	716
kegg_03450*	Replication and repair	Non-homologous end-joining		251	215
kegg_03460	Replication and repair	Fanconi anemia pathway	AA	568	734
kegg_02010	Membrane transport	ABC transporters	EA	1520	3278
kegg_04014	Signal transduction	Ras signaling pathway	EA,CH	7140	7345
kegg_04015	Signal transduction	Rap1 signaling pathway	EA,CH	8975	8812
kegg_04010	Signal transduction	MAPK signaling pathway	AA	7886	8183
kegg_04012	Signal transduction	ErbB signaling pathway	CH,AA	3925	3897
kegg_04310	Signal transduction	Wnt signaling pathway	CH,AA	3422	3725
kegg_04330	Signal transduction	Notch signaling pathway	CH	990	1226
kegg_04340	Signal transduction	Hedgehog signaling pathway	EA,CH,AA	803	827
kegg_04350	Signal transduction	TGF-beta signaling pathway	CH	1417	1502
kegg_04390	Signal transduction	Hippo signaling pathway	CH	4723	4836
kegg_04370	Signal transduction	VEGF signaling pathway	CH	1475	1531
kegg_04630	Signal transduction	Jak-STAT signaling pathway	CH,AA	2003	2229
kegg_04064	Signal transduction	NF-kappa B signaling pathway	EA,AA	1662	1828
kegg_04668	Signal transduction	TNF signaling pathway	AA	2326	2585
kegg_04066	Signal transduction	HIF-1 signaling pathway	EA	2591	2765
kegg_04068	Signal transduction	FoxO signaling pathway	EA	2282	2562
kegg_04020	Signal transduction	Calcium signaling pathway	AA	8884	9245
kegg_04070	Signal transduction	Phosphatidylinositol signaling system	CH,AA	4103	4176
kegg_04072	Signal transduction	Phospholipase D signaling pathway	EA	6346	6306
kegg_04071	Signal transduction	Sphingolipid signaling pathway	EA	3961	4212
kegg_04024	Signal transduction	cAMP signaling pathway	EA	7913	8504
kegg_04022	Signal transduction	cGMP-PKG signaling pathway		6993	7537
kegg_04151	Signal transduction	PI3K-Akt signaling pathway	EA,CH	9416	9738
kegg_04152	Signal transduction	AMPK signaling pathway	EA,CH	3217	3677
kegg_04150	Signal transduction	mTOR signaling pathway	CH,AA	1504	1635
kegg_04080	Signaling molecules and interaction	Neuroactive ligand-receptor interaction		8978	9229
kegg_04060	Signaling molecules and interaction	Cytokine-cytokine receptor interaction	AA	3253	3536
kegg_04512	Signaling molecules and interaction	ECM-receptor interaction		3581	3615
kegg_04514	Signaling molecules and interaction	Cell adhesion molecules (CAMs)	EA	7045	7518
kegg_04144	Transport and catabolism	Endocytosis	EA,CH	5864	6510
kegg_04145	Transport and catabolism	Phagosome	EA,CH	1905	2824
kegg_04142	Transport and catabolism	Lysosome	EA,AA	1847	1931
kegg_04146	Transport and catabolism	Peroxisome		1062	1262
kegg_04140*	Transport and catabolism	Regulation of autophagy		325	343
kegg_04810	Cell motility	Regulation of actin cytoskeleton	EA,CH	6482	6408
kegg_04110	Cell growth and death	Cell cycle	EA	1499	1623
kegg_04114	Cell growth and death	Oocyte meiosis	EA	2668	2797
kegg_04210	Cell growth and death	Apoptosis	CH,AA	1352	1553
kegg_04115	Cell growth and death	p53 signaling pathway	EA,AA	743	854
kegg_04510	Cellular community	Focal adhesion	EA	7523	7732
kegg_04520	Cellular community	Adherens junction	CH	3288	3389
kegg_04530	Cellular community	Tight junction		5952	5852
kegg_04540	Cellular community	Gap junction		4264	4295
kegg_04550	Cellular community	Signaling pathways regulating pluripotency of stem cells	AA	2020	2342
kegg_04640	Immune system	Hematopoietic cell lineage	EA	1189	1544
kegg_04610	Immune system	Complement and coagulation cascades	AA	1202	1369
kegg_04611	Immune system	Platelet activation	AA	4589	4880
kegg_04620	Immune system	Toll-like receptor signaling pathway	EA	1141	1316
kegg_04621	Immune system	NOD-like receptor signaling pathway		689	757
kegg_04622	Immune system	RIG-I-like receptor signaling pathway	EA	580	706
kegg_04623	Immune system	Cytosolic DNA-sensing pathway		377	479
kegg_04650	Immune system	Natural killer cell mediated cytotoxicity	AA	2300	2788
kegg_04612	Immune system	Antigen processing and presentation	EA	409	1159
kegg_04660	Immune system	T cell receptor signaling pathway	EA	2317	2504
kegg_04662	Immune system	B cell receptor signaling pathway	AA	1870	2032
kegg_04664	Immune system	Fc epsilon RI signaling pathway		1866	1995
kegg_04666	Immune system	Fc gamma R-mediated phagocytosis	AA	3249	3247
kegg_04670	Immune system	Leukocyte transendothelial migration		3029	3303
kegg_04672	Immune system	Intestinal immune network for IgA production	EA	371	819
kegg_04062	Immune system	Chemokine signaling pathway	CH	4620	4717
kegg_04911	Endocrine system	Insulin secretion	EA	4828	4793
kegg_04910	Endocrine system	Insulin signaling pathway	EA,CH	2473	2918
kegg_04922	Endocrine system	Glucagon signaling pathway	EA	2979	3159
kegg_04923	Endocrine system	Regulation of lipolysis in adipocytes		1902	2230
kegg_04920	Endocrine system	Adipocytokine signaling pathway	EA,CH,AA	1431	1614
kegg_03320	Endocrine system	PPAR signaling pathway		1045	1342
kegg_04912	Endocrine system	GnRH signaling pathway	EA	3781	3889
kegg_04913	Endocrine system	Ovarian steroidogenesis	AA	1524	1659
kegg_04915	Endocrine system	Estrogen signaling pathway	EA	3793	4033	X
kegg_04914	Endocrine system	Progesterone-mediated oocyte maturation	EA	2044	2268
kegg_04917	Endocrine system	Prolactin signaling pathway		1316	1553
kegg_04921	Endocrine system	Oxytocin signaling pathway	EA	7338	7653
kegg_04918	Endocrine system	Thyroid hormone synthesis		3085	3289
kegg_04919	Endocrine system	Thyroid hormone signaling pathway		3389	3668
kegg_04916	Endocrine system	Melanogenesis	EA	2720	2891
kegg_04924	Endocrine system	Renin secretion	EA,CH,AA	3352	3550
kegg_04614	Endocrine system	Renin-angiotensin system	EA	343	398
kegg_04925	Endocrine system	Aldosterone synthesis and secretion	EA	4346	4570
kegg_04260	Circulatory system	Cardiac muscle contraction		2745	2825
kegg_04261	Circulatory system	Adrenergic signaling in cardiomyocytes	EA	6482	6817
kegg_04270	Circulatory system	Vascular smooth muscle contraction		5967	6107
kegg_04970	Digestive system	Salivary secretion		4697	4891
kegg_04971	Digestive system	Gastric acid secretion		3342	3523
kegg_04972	Digestive system	Pancreatic secretion		4437	4491
kegg_04976	Digestive system	Bile secretion		1992	3154
kegg_04973	Digestive system	Carbohydrate digestion and absorption	AA	873	1063
kegg_04974	Digestive system	Protein digestion and absorption	AA	3028	3535
kegg_04975	Digestive system	Fat digestion and absorption		446	686
kegg_04977	Digestive system	Vitamin digestion and absorption		567	731
kegg_04978	Digestive system	Mineral absorption		729	898
kegg_04962	Excretory system	Vasopressin-regulated water reabsorption	CH	911	1031
kegg_04960	Excretory system	Aldosterone-regulated sodium reabsorption	CH,AA	1187	1316
kegg_04961	Excretory system	Endocrine and other factor-regulated calcium reabsorption		2032	2182
kegg_04964*	Excretory system	Proximal tubule bicarbonate reclamation		285	365
kegg_04966	Excretory system	Collecting duct acid secretion	EA,CH	253	329
kegg_04724	Nervous system	Glutamatergic synapse		7727	7592
kegg_04727	Nervous system	GABAergic synapse	EA	3819	3933
kegg_04725	Nervous system	Cholinergic synapse	EA	5435	5611	X
kegg_04728	Nervous system	Dopaminergic synapse	EA,CH	5826	5829	X
kegg_04726	Nervous system	Serotonergic synapse	EA,CH,AA	4568	4748
kegg_04720	Nervous system	Long-term potentiation	EA,AA	4106	3965	X
kegg_04730	Nervous system	Long-term depression	CH,AA	4075	4152
kegg_04723	Nervous system	Retrograde endocannabinoid signaling	EA,CH	5381	5502
kegg_04721	Nervous system	Synaptic vesicle cycle	EA,CH	1623	1735
kegg_04722	Nervous system	Neurotrophin signaling pathway	EA,AA	2891	2964
kegg_04744	Sensory system	Phototransduction	EA	306	335
kegg_04740	Sensory system	Olfactory transduction	AA	3323	3891
kegg_04742	Sensory system	Taste transduction	CH,AA	1410	1465
kegg_04750	Sensory system	Inflammatory mediator regulation of TRP channels	CH,AA	4941	5069
kegg_04320	Development	Dorso-ventral axis formation	CH,AA	932	1071
kegg_04360	Development	Axon guidance	CH	7709	7456
kegg_04380	Development	Osteoclast differentiation	EA,AA	2507	2719
kegg_04211	Aging	Longevity regulating pathway - mammal	EA	2560	2913
kegg_04710	Environmental adaptation	Circadian rhythm	CH	1059	1081
kegg_04713	Environmental adaptation	Circadian entrainment	EA	6227	6165
kegg_05200	Cancers: Overview	Pathways in cancer	EA	11912	12441
kegg_05230	Cancers: Overview	Central carbon metabolism in cancer	EA,AA	1171	1365
kegg_05231	Cancers: Overview	Choline metabolism in cancer	CH	3156	3416
kegg_05202	Cancers: Overview	Transcriptional misregulation in cancer	EA,CH	3849	4195
kegg_05206	Cancers: Overview	MicroRNAs in cancer	CH	4198	4813
kegg_05205	Cancers: Overview	Proteoglycans in cancer	CH,AA	5773	6104
kegg_05204	Cancers: Overview	Chemical carcinogenesis		680	1503
kegg_05203	Cancers: Overview	Viral carcinogenesis	EA,CH	3117	3681
kegg_05210	Cancers: Specific types	Colorectal cancer	EA,AA	1733	1813
kegg_05212	Cancers: Specific types	Pancreatic cancer	EA,CH	1492	1507
kegg_05214	Cancers: Specific types	Glioma	EA	1850	1933
kegg_05216	Cancers: Specific types	Thyroid cancer	AA	596	720
kegg_05221	Cancers: Specific types	Acute myeloid leukemia	AA	1086	1273
kegg_05220	Cancers: Specific types	Chronic myeloid leukemia	EA	1720	1848
kegg_05217	Cancers: Specific types	Basal cell carcinoma	EA,AA	817	880
kegg_05218	Cancers: Specific types	Melanoma	EA	2061	2032
kegg_05211	Cancers: Specific types	Renal cell carcinoma	EA,AA	1492	1508
kegg_05219	Cancers: Specific types	Bladder cancer	EA	766	790
kegg_05215	Cancers: Specific types	Prostate cancer	AA	2105	2222	X
kegg_05213	Cancers: Specific types	Endometrial cancer	AA	1628	1808
kegg_05222	Cancers: Specific types	Small cell lung cancer	EA,AA	3559	3472
kegg_05223	Cancers: Specific types	Non-small cell lung cancer	EA,AA	3202	3160
kegg_05310*	Immune diseases	Asthma		161	577
kegg_05322	Immune diseases	Systemic lupus erythematosus	EA	1221	1735
kegg_05323	Immune diseases	Rheumatoid arthritis	EA	1005	1551
kegg_05320	Immune diseases	Autoimmune thyroid disease		567	1162
kegg_05321	Immune diseases	Inflammatory bowel disease (IBD)		1216	1676
kegg_05330	Immune diseases	Allograft rejection	EA	265	876
kegg_05332	Immune diseases	Graft-versus-host disease		282	904
kegg_05340	Immune diseases	Primary immunodeficiency	EA	356	478
kegg_05010	Neurodegenerative diseases	Alzheimer's disease	EA,CH	4062	4253	X
kegg_05012	Neurodegenerative diseases	Parkinson's disease		1636	2022
kegg_05014	Neurodegenerative diseases	Amyotrophic lateral sclerosis (ALS)	AA	1578	1575
kegg_05016	Neurodegenerative diseases	Huntington's disease	CH,AA	4176	4582
kegg_05020	Neurodegenerative diseases	Prion diseases	AA	876	834
kegg_05030	Substance dependence	Cocaine addiction		1588	1611	X
kegg_05031	Substance dependence	Amphetamine addiction	EA	3046	2961	X
kegg_05032	Substance dependence	Morphine addiction		5087	5300
kegg_05033	Substance dependence	Nicotine addiction	AA	2049	2049	X
kegg_05034	Substance dependence	Alcoholism	EA	3091	3283
kegg_05410	Cardiovascular diseases	Hypertrophic cardiomyopathy (HCM)	EA	5292	5286
kegg_05412	Cardiovascular diseases	Arrhythmogenic right ventricular cardiomyopathy (ARVC)		6010	6012
kegg_05414	Cardiovascular diseases	Dilated cardiomyopathy (DCM)	EA	5725	5667
kegg_05416	Cardiovascular diseases	Viral myocarditis	CH	2171	2568
kegg_04930	Endocrine and metabolic diseases	Type II diabetes mellitus	EA,AA	1819	2039
kegg_04940	Endocrine and metabolic diseases	Type I diabetes mellitus		769	1484
kegg_04950	Endocrine and metabolic diseases	Maturity onset diabetes of the young		287	303
kegg_04932	Endocrine and metabolic diseases	Non-alcoholic fatty liver disease (NAFLD)	EA,CH	1565	2029
kegg_04931	Endocrine and metabolic diseases	Insulin resistance	EA,AA	2959	3275
kegg_04933	Endocrine and metabolic diseases	AGE-RAGE signaling pathway in diabetic complications		3373	3490
kegg_05110	Infectious diseases: Bacterial	Vibrio cholerae infection	EA,CH	1122	1304
kegg_05120	Infectious diseases: Bacterial	Epithelial cell signaling in Helicobacter pylori infection	CH	1281	1385
kegg_05130	Infectious diseases: Bacterial	Pathogenic Escherichia coli infection		774	808
kegg_05132	Infectious diseases: Bacterial	Salmonella infection	CH	1196	1233
kegg_05131	Infectious diseases: Bacterial	Shigellosis		1278	1431
kegg_05133	Infectious diseases: Bacterial	Pertussis		689	915
kegg_05134	Infectious diseases: Bacterial	Legionellosis		397	530
kegg_05150	Infectious diseases: Bacterial	Staphylococcus aureus infection		484	1044
kegg_05152	Infectious diseases: Bacterial	Tuberculosis	EA,AA	2225	2818	X
kegg_05100	Infectious diseases: Bacterial	Bacterial invasion of epithelial cells	CH	2588	2796
kegg_05166	Infectious diseases: Viral	HTLV-I infection	EA,AA	3728	4741
kegg_05162	Infectious diseases: Viral	Measles	EA,AA	1736	2010
kegg_05164	Infectious diseases: Viral	Influenza A	EA,AA	2197	2917
kegg_05161	Infectious diseases: Viral	Hepatitis B	EA	2573	2858	X
kegg_05160	Infectious diseases: Viral	Hepatitis C	EA,AA	1977	2186
kegg_05168	Infectious diseases: Viral	Herpes simplex infection	CH,AA	1910	2814
kegg_05169	Infectious diseases: Viral	Epstein-Barr virus infection	EA,AA	2800	3631
kegg_05146	Infectious diseases: Parasitic	Amoebiasis		3428	3539
kegg_05144	Infectious diseases: Parasitic	Malaria	AA	583	727
kegg_05145	Infectious diseases: Parasitic	Toxoplasmosis	CH,AA	2193	2730
kegg_05140	Infectious diseases: Parasitic	Leishmaniasis		888	1368
kegg_05142	Infectious diseases: Parasitic	Chagas disease (American trypanosomiasis)	EA	2446	2636
kegg_05143	Infectious diseases: Parasitic	African trypanosomiasis		1234	1305
aSubjects in European-American and African-American cohorts were genotyped by Genome-Wide Human SNP Array 6.0 platform.
bSubjects in Chinese-Han cohorts were genotyped by Infinium OmniZhongHua-8 BeadChip platform.
*These 45 pathways failed to meet the minimum requirement of our random forest algorithm.
^17 KEGG pathways enriched for significant SNPs identified in the largest schizophrenia GWAS to date (Biological insights from 108 schizophrenia-associated genetic loci. Nature 2014, 511(7510):421-427)

## Sheet: Table S3
Supplementary Table S3. Significant liability pathways identified by EA cohort.
KEGG ID	Pathway name	SNP	Feature	OR (Independent)	OR(Permutation)	p	B-H p
kegg_05214	Glioma	1850	49	1.14(1.123-1.157)	0.992(0.974-1.01)	1.80826e-24	4.61106e-22
kegg_05166	HTLV-I infection	3728	102	1.157(1.14-1.174)	1.009(0.989-1.028)	7.29545e-23	9.3017e-21
kegg_05169	Epstein-Barr virus infection	2800	90	1.142(1.125-1.159)	1.011(0.992-1.03)	2.61603e-19	2.22363e-17
kegg_00970	Aminoacyl-tRNA biosynthesis	774	20	1.125(1.107-1.143)	1.001(0.985-1.018)	4.28349e-19	2.73073e-17
kegg_04114	Oocyte meiosis	2668	61	1.115(1.099-1.131)	0.999(0.983-1.016)	1.18037e-18	5.38528e-17
kegg_04144	Endocytosis	5864	95	1.14(1.124-1.156)	1.019(1.001-1.037)	1.26712e-18	5.38528e-17
kegg_04066	HIF-1 signaling pathway	2591	79	1.111(1.096-1.126)	0.993(0.974-1.011)	1.89078e-18	6.88786e-17
kegg_05220	Chronic myeloid leukemia	1720	50	1.103(1.087-1.119)	0.992(0.975-1.008)	1.30407e-17	4.15671e-16
kegg_05223	Non-small cell lung cancer	3202	67	1.114(1.097-1.13)	1.004(0.986-1.022)	3.47952e-16	9.85865e-15
kegg_05414	Dilated cardiomyopathy (DCM)	5725	84	1.091(1.076-1.105)	0.99(0.973-1.007)	4.14758e-16	1.05763e-14
kegg_04920	Adipocytokine signaling pathway	1431	38	1.108(1.09-1.127)	0.994(0.976-1.012)	1.24491e-15	2.88592e-14
kegg_05203	Viral carcinogenesis	3117	87	1.105(1.088-1.121)	0.995(0.977-1.014)	2.20092e-15	4.67696e-14
kegg_04152	AMPK signaling pathway	3217	80	1.116(1.096-1.136)	0.999(0.98-1.018)	8.60504e-15	1.68791e-13
kegg_04722	Neurotrophin signaling pathway	2891	76	1.125(1.107-1.142)	1.017(0.999-1.035)	9.61044e-15	1.75047e-13
kegg_04640	Hematopoietic cell lineage	1189	30	1.114(1.095-1.134)	1.004(0.987-1.022)	3.02918e-14	5.14961e-13
kegg_04620	Toll-like receptor signaling pathway	1141	41	1.117(1.099-1.135)	1.007(0.988-1.026)	3.26169e-14	5.19832e-13
kegg_04728	Dopaminergic synapse	5826	85	1.108(1.088-1.127)	1.004(0.989-1.02)	5.45001e-14	8.17502e-13
kegg_01040	Biosynthesis of unsaturated fatty acids	428	6	1.113(1.097-1.128)	1.01(0.99-1.03)	1.10101e-13	1.55976e-12
kegg_04151	PI3K-Akt signaling pathway	9416	95	1.083(1.066-1.1)	0.991(0.974-1.008)	1.23397e-12	1.65612e-11
kegg_05152	Tuberculosis	2225	71	1.09(1.072-1.107)	1.001(0.987-1.016)	1.38521e-12	1.76614e-11
kegg_05219	Bladder cancer	766	21	1.089(1.072-1.106)	1(0.983-1.016)	5.02288e-12	5.82198e-11
kegg_03015	mRNA surveillance pathway	1305	36	1.113(1.095-1.131)	1.025(1.008-1.042)	3.24179e-11	3.4444e-10
kegg_03008	Ribosome biogenesis in eukaryotes	717	21	1.06(1.046-1.074)	0.985(0.969-1.001)	5.09337e-11	5.19523e-10
kegg_04110	Cell cycle	1499	53	1.082(1.064-1.1)	1.001(0.985-1.018)	5.8987e-10	5.37203e-09
kegg_04744	Phototransduction	306	10	1.065(1.048-1.082)	0.987(0.97-1.003)	1.07021e-09	9.41051e-09
kegg_04924	Renin secretion	3352	69	1.069(1.053-1.086)	0.994(0.976-1.011)	3.68686e-09	3.03274e-08
kegg_03060	Protein export	340	5	1.083(1.065-1.1)	0.999(0.979-1.019)	4.58615e-09	3.65459e-08
kegg_05211	Renal cell carcinoma	1492	39	1.084(1.068-1.101)	1.008(0.99-1.026)	4.75459e-09	3.674e-08
kegg_04142	Lysosome	1847	64	1.081(1.067-1.095)	1.008(0.989-1.027)	9.15992e-09	6.86994e-08
kegg_04120	Ubiquitin mediated proteolysis	2691	70	1.087(1.069-1.104)	1.006(0.986-1.026)	1.46789e-08	1.06946e-07
kegg_05212	Pancreatic cancer	1492	43	1.078(1.061-1.095)	1.006(0.989-1.023)	1.64721e-08	1.16677e-07
kegg_04340	Hedgehog signaling pathway	803	20	1.073(1.056-1.091)	0.997(0.978-1.016)	2.30795e-08	1.54876e-07
kegg_00071	Fatty acid degradation	469	14	1.063(1.047-1.078)	0.996(0.979-1.013)	2.87052e-08	1.87688e-07
kegg_05142	Chagas disease (American trypanosomiasis)	2446	74	1.062(1.049-1.075)	1.001(0.984-1.017)	3.94364e-08	2.51407e-07
kegg_04614	Renin-angiotensin system	343	10	1.06(1.046-1.075)	0.992(0.973-1.011)	1.07225e-07	6.6689e-07
kegg_04725	Cholinergic synapse	5435	94	1.09(1.074-1.107)	1.022(1.004-1.04)	1.32608e-07	8.0512e-07
kegg_04912	GnRH signaling pathway	3781	72	1.058(1.041-1.074)	0.993(0.976-1.01)	1.42067e-07	8.4249e-07
kegg_04015	Rap1 signaling pathway	8975	94	1.093(1.075-1.111)	1.022(1.004-1.04)	1.62333e-07	9.40796e-07
kegg_05161	Hepatitis B	2573	76	1.069(1.051-1.086)	1.003(0.987-1.02)	2.40541e-07	1.30506e-06
kegg_05160	Hepatitis C	1977	59	1.081(1.064-1.099)	1.013(0.995-1.031)	2.97515e-07	1.58055e-06
kegg_04380	Osteoclast differentiation	2507	70	1.06(1.045-1.076)	0.998(0.981-1.016)	5.24637e-07	2.67565e-06
kegg_05218	Melanoma	2061	52	1.059(1.042-1.075)	0.996(0.977-1.014)	1.08645e-06	5.22726e-06
kegg_04723	Retrograde endocannabinoid signaling	5381	90	1.058(1.042-1.074)	0.997(0.98-1.015)	1.24261e-06	5.8679e-06
kegg_04727	GABAergic synapse	3819	89	1.064(1.051-1.078)	1.006(0.988-1.024)	1.35589e-06	6.28638e-06
kegg_04921	Oxytocin signaling pathway	7338	99	1.058(1.042-1.074)	0.998(0.981-1.016)	1.78248e-06	8.11664e-06
kegg_05200	Pathways in cancer	11912	91	1.054(1.039-1.069)	0.996(0.978-1.014)	3.00031e-06	1.34224e-05
kegg_04024	cAMP signaling pathway	7913	85	1.059(1.042-1.075)	1.001(0.984-1.018)	3.14341e-06	1.38202e-05
kegg_04115	p53 signaling pathway	743	30	1.062(1.044-1.079)	1.001(0.983-1.019)	3.28264e-06	1.41877e-05
kegg_04211	Longevity regulating pathway - mammal	2560	62	1.071(1.052-1.089)	1.009(0.99-1.027)	5.34776e-06	2.19948e-05
kegg_05034	Alcoholism	3091	71	1.055(1.04-1.071)	1(0.982-1.017)	5.26494e-06	2.19948e-05
kegg_05410	Hypertrophic cardiomyopathy (HCM)	5292	83	1.066(1.05-1.081)	1.012(0.994-1.029)	9.75043e-06	3.9466e-05
kegg_05031	Amphetamine addiction	3046	56	1.055(1.039-1.072)	1.005(0.99-1.02)	1.49926e-05	5.88171e-05
kegg_05110	Vibrio cholerae infection	1122	31	1.078(1.061-1.096)	1.021(1.002-1.039)	1.57639e-05	6.0906e-05
kegg_04914	Progesterone-mediated oocyte maturation	2044	53	1.065(1.05-1.08)	1.011(0.993-1.03)	1.90894e-05	7.26537e-05
kegg_03040	Spliceosome	706	36	1.062(1.048-1.076)	1.01(0.992-1.028)	2.09582e-05	7.74543e-05
kegg_04261	Adrenergic signaling in cardiomyocytes	6482	97	1.048(1.033-1.064)	0.995(0.977-1.014)	2.08013e-05	7.74543e-05
kegg_04072	Phospholipase D signaling pathway	6346	88	1.053(1.035-1.07)	1.001(0.984-1.018)	4.64171e-05	0.000169091
kegg_04925	Aldosterone synthesis and secretion	4346	84	1.054(1.038-1.069)	1.006(0.99-1.023)	7.25836e-05	0.000257067
kegg_05162	Measles	1736	59	1.052(1.037-1.066)	1.006(0.989-1.022)	8.18133e-05	0.000281924
kegg_04068	FoxO signaling pathway	2282	68	1.06(1.044-1.076)	1.012(0.995-1.029)	8.41236e-05	0.000282961
kegg_04510	Focal adhesion	7523	100	1.055(1.039-1.071)	1.008(0.991-1.025)	8.43336e-05	0.000282961
kegg_04726	Serotonergic synapse	4568	86	1.057(1.041-1.073)	1.007(0.989-1.025)	8.60804e-05	0.000285071
kegg_01212	Fatty acid metabolism	754	18	1.053(1.035-1.07)	1.002(0.985-1.02)	9.72684e-05	0.000317993
kegg_05222	Small cell lung cancer	3559	83	1.047(1.033-1.061)	0.999(0.979-1.018)	0.000103597	0.000332281
kegg_04915	Estrogen signaling pathway	3793	84	1.05(1.031-1.068)	0.999(0.982-1.016)	0.000104245	0.000332281
kegg_04721	Synaptic vesicle cycle	1623	44	1.049(1.035-1.064)	1.002(0.984-1.021)	0.000135583	0.000426836
kegg_00531	Glycosaminoglycan degradation	533	6	1.063(1.043-1.082)	1.007(0.986-1.028)	0.000208742	0.000641315
kegg_00310	Lysine degradation	752	21	1.038(1.019-1.057)	0.991(0.974-1.007)	0.000307271	0.000890389
kegg_05202	Transcriptional misregulation in cancer	3849	92	1.055(1.041-1.07)	1.01(0.991-1.03)	0.00037876	0.00108521
kegg_04720	Long-term potentiation	4106	64	1.059(1.043-1.075)	1.013(0.993-1.032)	0.00045052	0.00127647
kegg_04931	Insulin resistance	2959	78	1.043(1.026-1.06)	1(0.983-1.017)	0.000488355	0.00135359
kegg_04514	Cell adhesion molecules (CAMs)	7045	86	1.043(1.026-1.06)	1.001(0.984-1.017)	0.000540025	0.00148071
kegg_04932	Non-alcoholic fatty liver disease (NAFLD)	1565	48	1.058(1.043-1.073)	1.014(0.994-1.034)	0.000592588	0.00159063
kegg_05164	Influenza A	2197	70	1.051(1.035-1.067)	1.005(0.985-1.025)	0.000661194	0.00174495
kegg_00601	Glycosphingolipid biosynthesis - lacto and neolacto series	567	10	1.056(1.039-1.073)	1.012(0.994-1.031)	0.000728042	0.00189439
kegg_04014	Ras signaling pathway	7140	108	1.036(1.019-1.052)	0.994(0.977-1.012)	0.000827604	0.00213171
kegg_04612	Antigen processing and presentation	409	12	1.052(1.031-1.073)	1.006(0.99-1.023)	0.00117538	0.00296755
kegg_04064	NF-kappa B signaling pathway	1662	47	1.04(1.022-1.057)	1(0.983-1.017)	0.00150586	0.00369226
kegg_04713	Circadian entrainment	6227	85	1.022(1.005-1.04)	0.983(0.967-0.999)	0.00150106	0.00369226
kegg_04810	Regulation of actin cytoskeleton	6482	103	1.036(1.022-1.051)	1(0.983-1.018)	0.00238182	0.00557214
kegg_05010	Alzheimer's disease	4062	76	1.035(1.018-1.051)	0.999(0.982-1.016)	0.00316724	0.00721112
kegg_05230	Central carbon metabolism in cancer	1171	36	1.043(1.027-1.06)	1.008(0.992-1.024)	0.0033464	0.00755161
kegg_05210	Colorectal cancer	1733	40	1.028(1.009-1.048)	0.992(0.976-1.008)	0.00478971	0.0104391
kegg_05330	Allograft rejection	265	8	1.043(1.025-1.06)	1.009(0.992-1.025)	0.00580134	0.0125368
kegg_04622	RIG-I-like receptor signaling pathway	580	19	1.042(1.026-1.058)	1.01(0.993-1.026)	0.0060342	0.0129159
kegg_05322	Systemic lupus erythematosus	1221	25	1.04(1.021-1.058)	1.003(0.986-1.021)	0.00607809	0.0129159
kegg_00230	Purine metabolism	5664	82	1.045(1.028-1.061)	1.011(0.993-1.028)	0.00621792	0.0129965
kegg_01230	Biosynthesis of amino acids	769	22	1.034(1.019-1.049)	1.002(0.984-1.02)	0.00833806	0.0170096
kegg_04930	Type II diabetes mellitus	1819	51	1.031(1.016-1.047)	1.001(0.984-1.018)	0.010573	0.0212293
kegg_04911	Insulin secretion	4828	76	1.017(1.001-1.032)	0.985(0.967-1.003)	0.0113316	0.0225746
kegg_04910	Insulin signaling pathway	2473	69	1.055(1.038-1.072)	1.023(1.005-1.041)	0.0115543	0.0228398
kegg_03030	DNA replication	443	8	1.027(1.01-1.043)	0.994(0.975-1.013)	0.0127146	0.0245687
kegg_05323	Rheumatoid arthritis	1005	34	1.027(1.012-1.043)	0.996(0.978-1.015)	0.0129106	0.0245687
kegg_02010	ABC transporters	1520	37	1.027(1.011-1.044)	0.997(0.98-1.014)	0.0128013	0.0245687
kegg_04916	Melanogenesis	2720	59	1.043(1.028-1.059)	1.013(0.996-1.031)	0.0128733	0.0245687
kegg_05217	Basal cell carcinoma	817	20	1.015(1.001-1.029)	0.984(0.965-1.004)	0.0132674	0.0250606
kegg_04660	T cell receptor signaling pathway	2317	64	1.033(1.017-1.049)	1.004(0.987-1.021)	0.0150249	0.0281717
kegg_04672	Intestinal immune network for IgA production	371	12	1.042(1.027-1.058)	1.012(0.993-1.032)	0.0192155	0.0355069
kegg_04922	Glucagon signaling pathway	2979	59	1.046(1.03-1.063)	1.018(1.001-1.034)	0.0191839	0.0355069
kegg_04966	Collecting duct acid secretion	253	9	1.038(1.021-1.054)	1.01(0.993-1.027)	0.0223745	0.0404645
kegg_04145	Phagosome	1905	64	1.04(1.026-1.055)	1.014(0.998-1.031)	0.0231709	0.0416097
kegg_05340	Primary immunodeficiency	356	12	1.037(1.019-1.054)	1.006(0.987-1.026)	0.024317	0.0433625
kegg_04071	Sphingolipid signaling pathway	3961	81	1.045(1.027-1.063)	1.016(0.998-1.034)	0.0260801	0.0461835

## Sheet: Table S4
Supplementary Table S4. Significant liability pathways identified by CH cohort.
KEGG ID	Pathway name	SNP	Feature	OR (Independent)	OR(Permutation)	p	B-H p
kegg_04145	Phagosome	2824	63	1.219(1.193-1.245)	1.001(0.978-1.025)	1.20243e-25	3.06618e-23
kegg_04070	Phosphatidylinositol signaling system	4176	83	1.186(1.16-1.212)	1(0.973-1.028)	3.02753e-18	3.8601e-16
kegg_04144	Endocytosis	6510	101	1.162(1.135-1.189)	1.008(0.981-1.035)	2.08819e-13	1.33122e-11
kegg_00030	Pentose phosphate pathway	380	7	1.131(1.106-1.156)	0.986(0.96-1.013)	4.21179e-13	2.14801e-11
kegg_04152	AMPK signaling pathway	3677	82	1.161(1.135-1.188)	1.019(0.994-1.044)	8.92726e-13	3.25207e-11
kegg_04966	Collecting duct acid secretion	329	9	1.131(1.105-1.157)	0.995(0.971-1.02)	5.4231e-12	1.53655e-10
kegg_00140	Steroid hormone biosynthesis	1090	14	1.145(1.117-1.173)	1.01(0.982-1.039)	3.22028e-10	6.08803e-09
kegg_05010	Alzheimer's disease	4253	87	1.133(1.105-1.161)	1.001(0.974-1.028)	3.34245e-10	6.08803e-09
kegg_04810	Regulation of actin cytoskeleton	6408	105	1.11(1.082-1.138)	0.99(0.965-1.015)	1.86554e-09	3.17143e-08
kegg_04721	Synaptic vesicle cycle	1735	44	1.134(1.106-1.162)	1.016(0.991-1.04)	2.42359e-09	3.86259e-08
kegg_04910	Insulin signaling pathway	2918	72	1.127(1.1-1.155)	1.008(0.981-1.035)	8.72219e-09	1.23564e-07
kegg_00562	Inositol phosphate metabolism	2475	52	1.107(1.084-1.131)	1.011(0.986-1.036)	1.21807e-07	1.47908e-06
kegg_04015	Rap1 signaling pathway	8812	113	1.092(1.066-1.118)	0.996(0.972-1.019)	1.65861e-07	1.92248e-06
kegg_00564	Glycerophospholipid metabolism	2287	51	1.108(1.081-1.136)	1.009(0.985-1.033)	2.69208e-07	2.54252e-06
kegg_00380	Tryptophan metabolism	837	15	1.131(1.102-1.159)	1.023(0.995-1.051)	3.22437e-07	2.68057e-06
kegg_04330	Notch signaling pathway	1226	31	1.135(1.106-1.165)	1.026(0.999-1.054)	3.46897e-07	2.68057e-06
kegg_04520	Adherens junction	3389	66	1.096(1.07-1.123)	0.996(0.969-1.023)	3.4533e-07	2.68057e-06
kegg_04730	Long-term depression	4152	81	1.107(1.082-1.133)	1.007(0.98-1.035)	3.1883e-07	2.68057e-06
kegg_00270	Cysteine and methionine metabolism	569	9	1.101(1.071-1.13)	0.993(0.965-1.021)	4.79294e-07	3.5947e-06
kegg_05110	Vibrio cholerae infection	1304	28	1.108(1.081-1.136)	1.004(0.975-1.033)	5.37193e-07	3.87376e-06
kegg_04390	Hippo signaling pathway	4836	90	1.091(1.068-1.115)	0.999(0.974-1.025)	5.46883e-07	3.87376e-06
kegg_04960	Aldosterone-regulated sodium reabsorption	1316	26	1.079(1.056-1.102)	0.986(0.959-1.012)	6.75475e-07	4.6553e-06
kegg_04210	Apoptosis	1553	43	1.103(1.076-1.13)	1.01(0.984-1.035)	1.34661e-06	8.80473e-06
kegg_00601	Glycosphingolipid biosynthesis - lacto and neolacto series	621	6	1.125(1.092-1.158)	1.016(0.987-1.045)	2.0519e-06	1.27618e-05
kegg_00190	Oxidative phosphorylation	1171	27	1.102(1.075-1.129)	1.003(0.973-1.032)	2.36923e-06	1.43846e-05
kegg_04962	Vasopressin-regulated water reabsorption	1031	18	1.088(1.058-1.117)	0.986(0.957-1.015)	2.62671e-06	1.5577e-05
kegg_04340	Hedgehog signaling pathway	827	20	1.08(1.054-1.105)	0.996(0.973-1.019)	4.14984e-06	2.40502e-05
kegg_05202	Transcriptional misregulation in cancer	4195	101	1.086(1.061-1.112)	1.003(0.979-1.027)	4.3049e-06	2.43944e-05
kegg_00640	Propanoate metabolism	800	11	1.049(1.027-1.071)	0.974(0.951-0.996)	5.36753e-06	2.91217e-05
kegg_00604	Glycosphingolipid biosynthesis - ganglio series	659	9	1.064(1.04-1.087)	0.979(0.952-1.006)	5.4908e-06	2.91699e-05
kegg_04350	TGF-beta signaling pathway	1502	37	1.101(1.075-1.127)	1.012(0.986-1.039)	5.70952e-06	2.97128e-05
kegg_05168	Herpes simplex infection	2814	62	1.087(1.062-1.113)	1.001(0.975-1.027)	6.54574e-06	3.27287e-05
kegg_05205	Proteoglycans in cancer	6104	103	1.102(1.077-1.128)	1.016(0.989-1.043)	7.08747e-06	3.47559e-05
kegg_04310	Wnt signaling pathway	3725	86	1.07(1.046-1.094)	0.987(0.96-1.013)	8.84931e-06	4.1417e-05
kegg_04750	Inflammatory mediator regulation of TRP channels	5069	106	1.087(1.062-1.112)	1.004(0.979-1.029)	8.93308e-06	4.1417e-05
kegg_00510	N-Glycan biosynthesis	1179	23	1.058(1.029-1.086)	0.966(0.939-0.994)	9.31438e-06	4.24137e-05
kegg_00982	Drug metabolism - cytochrome P450	1505	16	1.099(1.065-1.132)	1.008(0.984-1.032)	2.24514e-05	9.70357e-05
kegg_05120	Epithelial cell signaling in Helicobacter pylori infection	1385	35	1.089(1.063-1.115)	1.01(0.984-1.035)	2.72734e-05	0.000115912
kegg_04320	Dorso-ventral axis formation	1071	15	1.105(1.073-1.138)	1.013(0.986-1.041)	2.94264e-05	0.000123012
kegg_04014	Ras signaling pathway	7345	106	1.113(1.082-1.143)	1.026(1-1.053)	4.38983e-05	0.000174907
kegg_04141	Protein processing in endoplasmic reticulum	3057	78	1.081(1.057-1.105)	1(0.97-1.03)	5.11127e-05	0.000200519
kegg_00260	Glycine, serine and threonine metabolism	488	9	1.096(1.07-1.123)	1.014(0.986-1.043)	5.29237e-05	0.000201426
kegg_05100	Bacterial invasion of epithelial cells	2796	50	1.073(1.048-1.098)	0.996(0.969-1.023)	5.21919e-05	0.000201426
kegg_05231	Choline metabolism in cancer	3416	66	1.059(1.035-1.082)	0.991(0.967-1.014)	8.42314e-05	0.000315868
kegg_00051	Fructose and mannose metabolism	764	17	1.074(1.047-1.101)	0.994(0.965-1.022)	9.86636e-05	0.000364626
kegg_01230	Biosynthesis of amino acids	862	18	1.056(1.03-1.082)	0.989(0.968-1.011)	0.000147462	0.000529618
kegg_05212	Pancreatic cancer	1507	30	1.112(1.084-1.139)	1.035(1.005-1.064)	0.000223939	0.000793117
kegg_03410	Base excision repair	373	9	1.085(1.063-1.108)	1.017(0.987-1.046)	0.000432416	0.00149008
kegg_04360	Axon guidance	7456	95	1.087(1.06-1.115)	1.018(0.99-1.046)	0.000606459	0.00203483
kegg_04120	Ubiquitin mediated proteolysis	2785	62	1.113(1.088-1.138)	1.048(1.02-1.075)	0.000731284	0.00242178
kegg_04710	Circadian rhythm	1081	20	1.066(1.043-1.09)	1.001(0.973-1.03)	0.000759017	0.0024814
kegg_05145	Toxoplasmosis	2730	58	1.06(1.034-1.086)	0.998(0.973-1.023)	0.00092728	0.00299312
kegg_05132	Salmonella infection	1233	29	1.072(1.043-1.102)	1.006(0.982-1.031)	0.000994232	0.00316911
kegg_04726	Serotonergic synapse	4748	96	1.07(1.043-1.098)	1.007(0.981-1.033)	0.00133459	0.0042015
kegg_05016	Huntington's disease	4582	89	1.065(1.04-1.09)	1.003(0.976-1.031)	0.00150623	0.00463869
kegg_04924	Renin secretion	3550	71	1.065(1.041-1.09)	1.008(0.983-1.034)	0.00208291	0.00596789
kegg_04370	VEGF signaling pathway	1531	37	1.064(1.042-1.086)	1.009(0.982-1.037)	0.00281852	0.0078122
kegg_04742	Taste transduction	1465	33	1.059(1.034-1.084)	1.005(0.981-1.029)	0.00293365	0.00804387
kegg_04012	ErbB signaling pathway	3897	67	1.084(1.057-1.111)	1.021(0.989-1.053)	0.0037736	0.0101291
kegg_04920	Adipocytokine signaling pathway	1614	34	1.072(1.046-1.098)	1.014(0.984-1.044)	0.00465398	0.0121099
kegg_03015	mRNA surveillance pathway	1499	28	1.06(1.033-1.086)	1.004(0.976-1.032)	0.00538018	0.0137195
kegg_05416	Viral myocarditis	2568	24	1.063(1.038-1.088)	1.015(0.991-1.04)	0.0077377	0.0187916
kegg_04062	Chemokine signaling pathway	4717	102	1.047(1.021-1.072)	0.996(0.968-1.023)	0.00804067	0.0193431
kegg_05206	MicroRNAs in cancer	4813	92	1.096(1.069-1.124)	1.041(1.011-1.071)	0.00870913	0.0207554
kegg_04630	Jak-STAT signaling pathway	2229	59	1.041(1.017-1.065)	0.995(0.97-1.019)	0.00884665	0.0208205
kegg_04723	Retrograde endocannabinoid signaling	5502	106	1.057(1.032-1.083)	1.007(0.979-1.034)	0.00889972	0.0208205
kegg_03008	Ribosome biogenesis in eukaryotes	800	24	1.015(0.988-1.042)	0.967(0.943-0.99)	0.00939207	0.0213837
kegg_05203	Viral carcinogenesis	3681	93	1.04(1.018-1.062)	0.993(0.966-1.02)	0.00988714	0.0223117
kegg_03010	Ribosome	586	26	1.056(1.031-1.08)	1.004(0.973-1.035)	0.0115248	0.0257792
kegg_00534	Glycosaminoglycan biosynthesis - HS/Hep	1004	15	1.061(1.033-1.09)	1.01(0.982-1.038)	0.0125388	0.0275637
kegg_04150	mTOR signaling pathway	1635	32	1.072(1.048-1.095)	1.025(0.998-1.053)	0.0128703	0.0280507
kegg_04151	PI3K-Akt signaling pathway	9738	107	1.058(1.031-1.086)	1.009(0.982-1.037)	0.0144702	0.0307491
kegg_04932	Non-alcoholic fatty liver disease (NAFLD)	2029	48	1.064(1.04-1.089)	1.022(0.996-1.047)	0.0187024	0.0387733
kegg_04728	Dopaminergic synapse	5829	99	1.054(1.027-1.08)	1.007(0.977-1.037)	0.0244135	0.0499515

## Sheet: Table S5
Supplementary Table S5. Significant liability pathways identified by AA cohort.
KEGG ID	Pathway name	SNP	Feature	OR (Independent)	OR(Permutation)	p	B-H p
kegg_05162	Measles	1736	104	1.339(1.291-1.388)	1.009(0.964-1.055)	1.03055e-18	2.62791e-16
kegg_04740	Olfactory transduction	3323	132	1.284(1.235-1.334)	0.994(0.953-1.036)	8.10571e-16	1.03348e-13
kegg_00240	Pyrimidine metabolism	1317	77	1.314(1.263-1.366)	1.023(0.981-1.064)	1.81432e-15	1.54218e-13
kegg_03420	Nucleotide excision repair	568	36	1.287(1.235-1.34)	0.995(0.954-1.036)	3.15618e-15	2.01207e-13
kegg_05205	Proteoglycans in cancer	5773	154	1.332(1.269-1.396)	1.039(0.998-1.08)	1.90869e-12	9.7343e-11
kegg_04012	ErbB signaling pathway	3925	144	1.302(1.258-1.345)	1.036(0.981-1.091)	4.09408e-12	1.73999e-10
kegg_05217	Basal cell carcinoma	817	51	1.27(1.223-1.316)	1.039(0.992-1.086)	9.0614e-11	3.30094e-09
kegg_04210	Apoptosis	1352	90	1.242(1.193-1.291)	1.034(0.992-1.076)	1.69711e-09	4.21662e-08
kegg_05222	Small cell lung cancer	3559	145	1.195(1.153-1.237)	1.009(0.969-1.049)	1.81894e-09	4.21662e-08
kegg_00512	Mucin type O-Glycan biosynthesis	1873	86	1.209(1.167-1.251)	1.012(0.968-1.057)	2.04884e-09	4.3538e-08
kegg_04974	Protein digestion and absorption	3028	153	1.175(1.137-1.213)	1.011(0.968-1.054)	5.93528e-08	1.16423e-06
kegg_05145	Toxoplasmosis	2193	124	1.181(1.135-1.227)	1.001(0.958-1.045)	7.87222e-08	1.43387e-06
kegg_00140	Steroid hormone biosynthesis	692	33	1.21(1.157-1.263)	1.021(0.981-1.062)	1.083e-07	1.8411e-06
kegg_05213	Endometrial cancer	1628	74	1.169(1.124-1.214)	1.001(0.96-1.042)	1.77781e-07	2.83339e-06
kegg_04650	Natural killer cell mediated cytotoxicity	2300	133	1.141(1.102-1.18)	0.987(0.946-1.028)	2.86742e-07	4.06217e-06
kegg_00380	Tryptophan metabolism	697	27	1.156(1.112-1.2)	1.002(0.963-1.041)	6.86665e-07	9.21577e-06
kegg_05152	Tuberculosis	2225	143	1.154(1.109-1.199)	1.003(0.966-1.04)	8.20806e-07	1.04653e-05
kegg_00514	Other types of O-glycan biosynthesis	607	28	1.202(1.155-1.249)	1.038(0.995-1.082)	1.24542e-06	1.44355e-05
kegg_05211	Renal cell carcinoma	1492	84	1.134(1.092-1.176)	0.991(0.951-1.031)	2.72407e-06	2.77855e-05
kegg_05166	HTLV-I infection	3728	172	1.19(1.139-1.242)	1.02(0.973-1.068)	3.45038e-06	3.38403e-05
kegg_00310	Lysine degradation	752	41	1.149(1.109-1.189)	1.008(0.965-1.051)	4.06951e-06	3.84343e-05
kegg_04550	Signaling pathways regulating pluripotency of stem cells	2020	118	1.165(1.126-1.205)	1.029(0.987-1.071)	6.52914e-06	5.74114e-05
kegg_05169	Epstein-Barr virus infection	2800	142	1.153(1.11-1.195)	1.008(0.964-1.053)	6.90763e-06	5.87148e-05
kegg_04668	TNF signaling pathway	2326	113	1.135(1.091-1.179)	0.997(0.958-1.036)	8.0303e-06	6.60557e-05
kegg_04070	Phosphatidylinositol signaling system	4103	143	1.111(1.071-1.151)	0.974(0.93-1.018)	9.95259e-06	7.93097e-05
kegg_04610	Complement and coagulation cascades	1202	72	1.158(1.111-1.206)	1.02(0.982-1.058)	1.29591e-05	0.000100139
kegg_04750	Inflammatory mediator regulation of TRP channels	4941	149	1.157(1.114-1.199)	1.024(0.982-1.066)	2.09272e-05	0.000156954
kegg_04722	Neurotrophin signaling pathway	2891	143	1.162(1.118-1.207)	1.028(0.986-1.07)	2.6368e-05	0.000186773
kegg_04931	Insulin resistance	2959	140	1.138(1.103-1.174)	1.018(0.976-1.061)	3.27988e-05	0.000226046
kegg_04720	Long-term potentiation	4106	146	1.121(1.08-1.163)	0.993(0.95-1.037)	4.55777e-05	0.000305851
kegg_05210	Colorectal cancer	1733	87	1.142(1.1-1.184)	1.011(0.965-1.057)	5.18084e-05	0.000338747
kegg_05164	Influenza A	2197	126	1.18(1.129-1.23)	1.038(0.993-1.084)	6.89151e-05	0.000428618
kegg_04060	Cytokine-cytokine receptor interaction	3253	157	1.214(1.169-1.258)	1.076(1.027-1.126)	7.1187e-05	0.000432207
kegg_05230	Central carbon metabolism in cancer	1171	62	1.185(1.133-1.237)	1.042(0.997-1.087)	7.38441e-05	0.000437913
kegg_00860	Porphyrin and chlorophyll metabolism	442	16	1.098(1.055-1.141)	0.983(0.946-1.019)	9.24226e-05	0.000535631
kegg_04913	Ovarian steroidogenesis	1524	75	1.124(1.082-1.166)	1.006(0.963-1.048)	0.000135153	0.000765866
kegg_05144	Malaria	583	41	1.155(1.113-1.198)	1.03(0.983-1.077)	0.00015692	0.000851376
kegg_03013	RNA transport	1178	76	1.152(1.11-1.194)	1.035(0.992-1.077)	0.000168449	0.000894888
kegg_04064	NF-kappa B signaling pathway	1662	105	1.114(1.068-1.161)	0.995(0.955-1.035)	0.000178323	0.000928009
kegg_04150	mTOR signaling pathway	1504	73	1.134(1.096-1.173)	1.015(0.966-1.064)	0.000231492	0.0011352
kegg_04020	Calcium signaling pathway	8884	122	1.109(1.071-1.148)	1.005(0.967-1.044)	0.000230876	0.0011352
kegg_04666	Fc gamma R-mediated phagocytosis	3249	136	1.145(1.106-1.184)	1.036(0.993-1.079)	0.000313707	0.00150935
kegg_00340	Histidine metabolism	405	11	1.152(1.103-1.201)	1.026(0.978-1.074)	0.00037923	0.00175825
kegg_05160	Hepatitis C	1977	117	1.07(1.035-1.105)	0.969(0.926-1.013)	0.000484811	0.00220762
kegg_04730	Long-term depression	4075	137	1.106(1.069-1.143)	1.008(0.967-1.048)	0.000526764	0.00235658
kegg_00983	Drug metabolism - other enzymes	636	31	1.164(1.123-1.206)	1.052(1.006-1.099)	0.000582879	0.00252762
kegg_04320	Dorso-ventral axis formation	932	47	1.12(1.076-1.164)	1.007(0.961-1.052)	0.000584822	0.00252762
kegg_05168	Herpes simplex infection	1910	113	1.129(1.073-1.184)	1.005(0.958-1.051)	0.000913553	0.0038826
kegg_05020	Prion diseases	876	32	1.093(1.048-1.139)	0.987(0.944-1.03)	0.00101439	0.0042405
kegg_04960	Aldosterone-regulated sodium reabsorption	1187	58	1.104(1.061-1.146)	0.998(0.952-1.044)	0.00112957	0.00457208
kegg_03460	Fanconi anemia pathway	568	29	1.091(1.054-1.128)	0.998(0.954-1.042)	0.00173069	0.00615064
kegg_04340	Hedgehog signaling pathway	803	41	1.077(1.036-1.117)	0.982(0.941-1.024)	0.00173665	0.00615064
kegg_00010	Glycolysis / Gluconeogenesis	651	37	1.101(1.056-1.146)	0.998(0.953-1.044)	0.00199359	0.0068698
kegg_00561	Glycerolipid metabolism	1684	84	1.108(1.064-1.152)	1.009(0.964-1.053)	0.00203328	0.00691316
kegg_00330	Arginine and proline metabolism	582	25	1.109(1.063-1.154)	1.012(0.971-1.052)	0.00206084	0.00691466
kegg_04930	Type II diabetes mellitus	1819	89	1.128(1.08-1.176)	1.026(0.983-1.069)	0.0020994	0.00695255
kegg_05215	Prostate cancer	2105	114	1.147(1.097-1.196)	1.037(0.989-1.085)	0.00220905	0.00722188
kegg_04115	p53 signaling pathway	743	51	1.119(1.079-1.16)	1.024(0.978-1.069)	0.00235019	0.00749124
kegg_00500	Starch and sucrose metabolism	831	44	1.139(1.092-1.187)	1.035(0.988-1.081)	0.00232372	0.00749124
kegg_04611	Platelet activation	4589	137	1.126(1.082-1.171)	1.021(0.971-1.071)	0.00249961	0.00786913
kegg_01200	Carbon metabolism	1486	78	1.13(1.083-1.177)	1.031(0.986-1.076)	0.00313131	0.00950576
kegg_04920	Adipocytokine signaling pathway	1431	80	1.109(1.069-1.15)	1.022(0.98-1.063)	0.00344612	0.0103384
kegg_05016	Huntington's disease	4176	146	1.062(1.023-1.101)	0.979(0.94-1.019)	0.00408864	0.011984
kegg_04630	Jak-STAT signaling pathway	2003	111	1.124(1.081-1.167)	1.032(0.986-1.078)	0.00437386	0.0125334
kegg_04141	Protein processing in endoplasmic reticulum	2744	126	1.107(1.061-1.153)	1.017(0.976-1.058)	0.0043744	0.0125334
kegg_05014	Amyotrophic lateral sclerosis (ALS)	1578	79	1.093(1.051-1.136)	1.011(0.974-1.048)	0.00478103	0.0135462
kegg_04120	Ubiquitin mediated proteolysis	2691	123	1.104(1.065-1.144)	1.018(0.974-1.063)	0.00507089	0.0139183
kegg_05223	Non-small cell lung cancer	3202	127	1.137(1.092-1.183)	1.04(0.991-1.089)	0.00497672	0.0139183
kegg_04924	Renin secretion	3352	144	1.08(1.036-1.124)	0.993(0.951-1.034)	0.00507608	0.0139183
kegg_05033	Nicotine addiction	2049	73	1.154(1.113-1.195)	1.061(1.01-1.112)	0.00600479	0.0162896
kegg_05221	Acute myeloid leukemia	1086	64	1.075(1.044-1.106)	0.998(0.954-1.042)	0.00607197	0.0162984
kegg_00600	Sphingolipid metabolism	1070	49	1.102(1.057-1.147)	1.015(0.973-1.057)	0.00621151	0.0164993
kegg_04973	Carbohydrate digestion and absorption	873	45	1.093(1.054-1.131)	1.014(0.969-1.059)	0.00942453	0.0237946
kegg_04380	Osteoclast differentiation	2507	143	1.111(1.067-1.154)	1.032(0.991-1.073)	0.0110135	0.0272664
kegg_05216	Thyroid cancer	596	34	1.117(1.075-1.16)	1.035(0.988-1.083)	0.0124997	0.0305958
kegg_00510	N-Glycan biosynthesis	1098	43	1.04(1.001-1.079)	0.972(0.936-1.008)	0.0125983	0.0305958
kegg_00410	beta-Alanine metabolism	737	30	1.083(1.042-1.125)	1.007(0.964-1.051)	0.0139329	0.0332045
kegg_04742	Taste transduction	1410	58	1.097(1.054-1.141)	1.022(0.981-1.063)	0.0145341	0.0342081
kegg_04142	Lysosome	1847	97	1.099(1.056-1.143)	1.022(0.978-1.065)	0.0146223	0.0342081
kegg_04662	B cell receptor signaling pathway	1870	107	1.09(1.043-1.138)	1.016(0.979-1.052)	0.0160246	0.0368133
kegg_00532	Glycosaminoglycan biosynthesis - CS/DS	954	41	1.077(1.035-1.119)	1.003(0.959-1.046)	0.0164212	0.0373875
kegg_04010	MAPK signaling pathway	7886	130	1.081(1.044-1.119)	1.009(0.963-1.055)	0.0173121	0.0390671
kegg_00562	Inositol phosphate metabolism	2405	110	1.077(1.04-1.114)	1.012(0.974-1.05)	0.0178688	0.0399697
kegg_03010	Ribosome	437	31	1.108(1.063-1.153)	1.03(0.983-1.076)	0.0183476	0.0406839
kegg_04310	Wnt signaling pathway	3422	150	1.072(1.034-1.111)	1.007(0.967-1.048)	0.0227618	0.0491886
kegg_04726	Serotonergic synapse	4568	142	1.072(1.037-1.107)	1.007(0.964-1.05)	0.0225717	0.0491886
kegg_00190	Oxidative phosphorylation	841	54	1.094(1.052-1.136)	1.026(0.985-1.066)	0.0232968	0.0499217

## Sheet: Table S6
Supplementary Table S6. SNP appearance rates in the five common pathways by cohort.
Kegg	Pathway name	SNP	AR (appearant times out of 100 iteration)	Cohort
kegg_04120	Ubiquitin mediated proteolysis	rs16851717	100	EA
kegg_04120	Ubiquitin mediated proteolysis	rs315677	100	EA
kegg_04120	Ubiquitin mediated proteolysis	rs2481653	100	EA
kegg_04120	Ubiquitin mediated proteolysis	rs2512410	99	EA
kegg_04120	Ubiquitin mediated proteolysis	rs2502837	96	EA
kegg_04120	Ubiquitin mediated proteolysis	rs2481641	92	EA
kegg_04120	Ubiquitin mediated proteolysis	rs8107361	91	EA
kegg_04120	Ubiquitin mediated proteolysis	rs6704250	91	EA
kegg_04120	Ubiquitin mediated proteolysis	rs2009509	88	EA
kegg_04120	Ubiquitin mediated proteolysis	rs12199584	87	EA
kegg_04120	Ubiquitin mediated proteolysis	rs11210838	84	EA
kegg_04120	Ubiquitin mediated proteolysis	rs6952161	79	EA
kegg_04120	Ubiquitin mediated proteolysis	rs2209249	78	EA
kegg_04120	Ubiquitin mediated proteolysis	rs2927448	77	EA
kegg_04120	Ubiquitin mediated proteolysis	rs848286	76	EA
kegg_04120	Ubiquitin mediated proteolysis	rs1787773	73	EA
kegg_04120	Ubiquitin mediated proteolysis	rs12596679	70	EA
kegg_04120	Ubiquitin mediated proteolysis	rs3784556	70	EA
kegg_04120	Ubiquitin mediated proteolysis	rs10152713	69	EA
kegg_04120	Ubiquitin mediated proteolysis	rs10403361	68	EA
kegg_04120	Ubiquitin mediated proteolysis	rs4647078	68	EA
kegg_04120	Ubiquitin mediated proteolysis	rs7734853	65	EA
kegg_04120	Ubiquitin mediated proteolysis	rs9787551	65	EA
kegg_04120	Ubiquitin mediated proteolysis	rs769317	62	EA
kegg_04120	Ubiquitin mediated proteolysis	rs4938507	62	EA
kegg_04120	Ubiquitin mediated proteolysis	rs888342	61	EA
kegg_04120	Ubiquitin mediated proteolysis	rs261532	60	EA
kegg_04120	Ubiquitin mediated proteolysis	rs1035833	59	EA
kegg_04120	Ubiquitin mediated proteolysis	rs3019444	58	EA
kegg_04120	Ubiquitin mediated proteolysis	rs12331496	58	EA
kegg_04120	Ubiquitin mediated proteolysis	rs10505027	55	EA
kegg_04120	Ubiquitin mediated proteolysis	rs12336832	55	EA
kegg_04120	Ubiquitin mediated proteolysis	rs11570570	54	EA
kegg_04120	Ubiquitin mediated proteolysis	rs4647110	53	EA
kegg_04120	Ubiquitin mediated proteolysis	rs4868133	52	EA
kegg_04120	Ubiquitin mediated proteolysis	rs17049423	50	EA
kegg_04120	Ubiquitin mediated proteolysis	rs10518828	49	EA
kegg_04120	Ubiquitin mediated proteolysis	rs11734845	49	EA
kegg_04120	Ubiquitin mediated proteolysis	rs16851673	49	EA
kegg_04120	Ubiquitin mediated proteolysis	rs17028828	48	EA
kegg_04120	Ubiquitin mediated proteolysis	rs12413531	47	EA
kegg_04120	Ubiquitin mediated proteolysis	rs16873739	47	EA
kegg_04120	Ubiquitin mediated proteolysis	rs5749643	46	EA
kegg_04120	Ubiquitin mediated proteolysis	rs17303568	46	EA
kegg_04120	Ubiquitin mediated proteolysis	rs3208856	46	EA
kegg_04120	Ubiquitin mediated proteolysis	rs7742255	46	EA
kegg_04120	Ubiquitin mediated proteolysis	rs779803	45	EA
kegg_04120	Ubiquitin mediated proteolysis	rs1045439	44	EA
kegg_04120	Ubiquitin mediated proteolysis	rs7176973	44	EA
kegg_04120	Ubiquitin mediated proteolysis	rs1790013	43	EA
kegg_04120	Ubiquitin mediated proteolysis	rs2256294	43	EA
kegg_04120	Ubiquitin mediated proteolysis	rs2270838	42	EA
kegg_04120	Ubiquitin mediated proteolysis	rs9889739	41	EA
kegg_04120	Ubiquitin mediated proteolysis	rs12955136	41	EA
kegg_04120	Ubiquitin mediated proteolysis	rs4858503	40	EA
kegg_04120	Ubiquitin mediated proteolysis	rs9355389	39	EA
kegg_04120	Ubiquitin mediated proteolysis	rs17767748	38	EA
kegg_04120	Ubiquitin mediated proteolysis	rs8039584	38	EA
kegg_04120	Ubiquitin mediated proteolysis	rs9906016	37	EA
kegg_04120	Ubiquitin mediated proteolysis	rs16935866	37	EA
kegg_04120	Ubiquitin mediated proteolysis	rs2965271	37	EA
kegg_04120	Ubiquitin mediated proteolysis	rs779812	37	EA
kegg_04120	Ubiquitin mediated proteolysis	rs7901883	36	EA
kegg_04120	Ubiquitin mediated proteolysis	rs3019449	36	EA
kegg_04120	Ubiquitin mediated proteolysis	rs4709612	35	EA
kegg_04120	Ubiquitin mediated proteolysis	rs1357338	34	EA
kegg_04120	Ubiquitin mediated proteolysis	rs7243662	34	EA
kegg_04120	Ubiquitin mediated proteolysis	rs4938642	33	EA
kegg_04120	Ubiquitin mediated proteolysis	rs2000752	33	EA
kegg_04120	Ubiquitin mediated proteolysis	rs7726671	32	EA
kegg_04120	Ubiquitin mediated proteolysis	rs4848209	31	EA
kegg_04120	Ubiquitin mediated proteolysis	rs6696978	30	EA
kegg_04120	Ubiquitin mediated proteolysis	rs11790014	29	EA
kegg_04120	Ubiquitin mediated proteolysis	rs16888749	29	EA
kegg_04120	Ubiquitin mediated proteolysis	rs2527786	29	EA
kegg_04120	Ubiquitin mediated proteolysis	rs16886364	29	EA
kegg_04120	Ubiquitin mediated proteolysis	rs11744756	28	EA
kegg_04120	Ubiquitin mediated proteolysis	rs559636	28	EA
kegg_04120	Ubiquitin mediated proteolysis	rs10172609	28	EA
kegg_04120	Ubiquitin mediated proteolysis	rs12963674	28	EA
kegg_04120	Ubiquitin mediated proteolysis	rs1954943	27	EA
kegg_04120	Ubiquitin mediated proteolysis	rs4906708	25	EA
kegg_04120	Ubiquitin mediated proteolysis	rs9788651	25	EA
kegg_04120	Ubiquitin mediated proteolysis	rs10203101	25	EA
kegg_04120	Ubiquitin mediated proteolysis	rs9347594	25	EA
kegg_04120	Ubiquitin mediated proteolysis	rs613965	25	EA
kegg_04120	Ubiquitin mediated proteolysis	rs652162	25	EA
kegg_04120	Ubiquitin mediated proteolysis	rs11595968	25	EA
kegg_04120	Ubiquitin mediated proteolysis	rs10172510	24	EA
kegg_04120	Ubiquitin mediated proteolysis	rs3772534	24	EA
kegg_04120	Ubiquitin mediated proteolysis	rs6908394	23	EA
kegg_04120	Ubiquitin mediated proteolysis	rs9458254	23	EA
kegg_04120	Ubiquitin mediated proteolysis	rs17347451	23	EA
kegg_04120	Ubiquitin mediated proteolysis	rs752278	23	EA
kegg_04120	Ubiquitin mediated proteolysis	rs7553602	23	EA
kegg_04120	Ubiquitin mediated proteolysis	rs2022988	22	EA
kegg_04120	Ubiquitin mediated proteolysis	rs11071981	22	EA
kegg_04120	Ubiquitin mediated proteolysis	rs17760597	22	EA
kegg_04120	Ubiquitin mediated proteolysis	rs4596453	22	EA
kegg_04120	Ubiquitin mediated proteolysis	rs7764729	22	EA
kegg_04120	Ubiquitin mediated proteolysis	rs1912401	22	EA
kegg_04120	Ubiquitin mediated proteolysis	rs2043265	21	EA
kegg_04120	Ubiquitin mediated proteolysis	rs3763840	20	EA
kegg_04120	Ubiquitin mediated proteolysis	rs4980993	20	EA
kegg_04120	Ubiquitin mediated proteolysis	rs17231892	20	EA
kegg_04120	Ubiquitin mediated proteolysis	rs16851547	20	EA
kegg_04120	Ubiquitin mediated proteolysis	rs16851413	20	EA
kegg_04120	Ubiquitin mediated proteolysis	rs10413586	20	EA
kegg_04120	Ubiquitin mediated proteolysis	rs12221129	20	EA
kegg_04120	Ubiquitin mediated proteolysis	rs12430336	19	EA
kegg_04120	Ubiquitin mediated proteolysis	rs2288951	18	EA
kegg_04120	Ubiquitin mediated proteolysis	rs3755718	18	EA
kegg_04120	Ubiquitin mediated proteolysis	rs4673111	18	EA
kegg_04120	Ubiquitin mediated proteolysis	rs4545508	18	EA
kegg_04120	Ubiquitin mediated proteolysis	rs4364450	18	EA
kegg_04120	Ubiquitin mediated proteolysis	rs12076922	18	EA
kegg_04120	Ubiquitin mediated proteolysis	rs3821211	18	EA
kegg_04120	Ubiquitin mediated proteolysis	rs17011982	17	EA
kegg_04120	Ubiquitin mediated proteolysis	rs824622	17	EA
kegg_04120	Ubiquitin mediated proteolysis	rs7960610	17	EA
kegg_04120	Ubiquitin mediated proteolysis	rs9048	17	EA
kegg_04120	Ubiquitin mediated proteolysis	rs2292855	17	EA
kegg_04120	Ubiquitin mediated proteolysis	rs7182280	16	EA
kegg_04120	Ubiquitin mediated proteolysis	rs2303572	16	EA
kegg_04120	Ubiquitin mediated proteolysis	rs4915954	16	EA
kegg_04120	Ubiquitin mediated proteolysis	rs7766680	16	EA
kegg_04120	Ubiquitin mediated proteolysis	rs16826406	16	EA
kegg_04120	Ubiquitin mediated proteolysis	rs3825073	16	EA
kegg_04120	Ubiquitin mediated proteolysis	rs16886445	16	EA
kegg_04120	Ubiquitin mediated proteolysis	rs10945783	16	EA
kegg_04120	Ubiquitin mediated proteolysis	rs7786095	16	EA
kegg_04120	Ubiquitin mediated proteolysis	rs11688228	15	EA
kegg_04120	Ubiquitin mediated proteolysis	rs11260568	15	EA
kegg_04120	Ubiquitin mediated proteolysis	rs6037486	15	EA
kegg_04120	Ubiquitin mediated proteolysis	rs572794	15	EA
kegg_04120	Ubiquitin mediated proteolysis	rs9347593	15	EA
kegg_04120	Ubiquitin mediated proteolysis	rs7780399	15	EA
kegg_04120	Ubiquitin mediated proteolysis	rs13003437	14	EA
kegg_04120	Ubiquitin mediated proteolysis	rs12915845	14	EA
kegg_04120	Ubiquitin mediated proteolysis	rs6940129	14	EA
kegg_04120	Ubiquitin mediated proteolysis	rs11075734	14	EA
kegg_04120	Ubiquitin mediated proteolysis	rs1017226	14	EA
kegg_04120	Ubiquitin mediated proteolysis	rs1659495	14	EA
kegg_04120	Ubiquitin mediated proteolysis	rs11755661	14	EA
kegg_04120	Ubiquitin mediated proteolysis	rs9999126	14	EA
kegg_04120	Ubiquitin mediated proteolysis	rs7585125	14	EA
kegg_04120	Ubiquitin mediated proteolysis	rs2300065	13	EA
kegg_04120	Ubiquitin mediated proteolysis	rs7207913	13	EA
kegg_04120	Ubiquitin mediated proteolysis	rs9364642	13	EA
kegg_04120	Ubiquitin mediated proteolysis	rs9782938	13	EA
kegg_04120	Ubiquitin mediated proteolysis	rs193778	13	EA
kegg_04120	Ubiquitin mediated proteolysis	rs11966738	13	EA
kegg_04120	Ubiquitin mediated proteolysis	rs11656413	13	EA
kegg_04120	Ubiquitin mediated proteolysis	rs10504823	13	EA
kegg_04120	Ubiquitin mediated proteolysis	rs6926426	13	EA
kegg_04120	Ubiquitin mediated proteolysis	rs10484813	12	EA
kegg_04120	Ubiquitin mediated proteolysis	rs10821866	12	EA
kegg_04120	Ubiquitin mediated proteolysis	rs8103093	12	EA
kegg_04120	Ubiquitin mediated proteolysis	rs9347547	12	EA
kegg_04120	Ubiquitin mediated proteolysis	rs2838681	12	EA
kegg_04120	Ubiquitin mediated proteolysis	rs16915682	11	EA
kegg_04120	Ubiquitin mediated proteolysis	rs1669114	11	EA
kegg_04120	Ubiquitin mediated proteolysis	rs9971546	11	EA
kegg_04120	Ubiquitin mediated proteolysis	rs2168424	11	EA
kegg_04120	Ubiquitin mediated proteolysis	rs17651039	11	EA
kegg_04120	Ubiquitin mediated proteolysis	rs16988310	11	EA
kegg_04120	Ubiquitin mediated proteolysis	rs3820763	11	EA
kegg_04120	Ubiquitin mediated proteolysis	rs12913147	11	EA
kegg_04120	Ubiquitin mediated proteolysis	rs520210	11	EA
kegg_04120	Ubiquitin mediated proteolysis	rs4621280	10	EA
kegg_04120	Ubiquitin mediated proteolysis	rs3087779	10	EA
kegg_04120	Ubiquitin mediated proteolysis	rs9355933	10	EA
kegg_04120	Ubiquitin mediated proteolysis	rs10518825	10	EA
kegg_04120	Ubiquitin mediated proteolysis	rs16886403	10	EA
kegg_04120	Ubiquitin mediated proteolysis	rs4911154	10	EA
kegg_04120	Ubiquitin mediated proteolysis	rs1893895	10	EA
kegg_04120	Ubiquitin mediated proteolysis	rs9458476	10	EA
kegg_04120	Ubiquitin mediated proteolysis	rs10971738	10	EA
kegg_04120	Ubiquitin mediated proteolysis	rs17596582	10	EA
kegg_04120	Ubiquitin mediated proteolysis	rs737715	10	EA
kegg_04120	Ubiquitin mediated proteolysis	rs4724257	10	EA
kegg_04120	Ubiquitin mediated proteolysis	rs10890809	10	EA
kegg_04120	Ubiquitin mediated proteolysis	rs2384280	9	EA
kegg_04120	Ubiquitin mediated proteolysis	rs9894220	9	EA
kegg_04120	Ubiquitin mediated proteolysis	rs4725789	9	EA
kegg_04120	Ubiquitin mediated proteolysis	rs2315321	9	EA
kegg_04120	Ubiquitin mediated proteolysis	rs16941622	9	EA
kegg_04120	Ubiquitin mediated proteolysis	rs7464360	9	EA
kegg_04120	Ubiquitin mediated proteolysis	rs6479744	9	EA
kegg_04120	Ubiquitin mediated proteolysis	rs2511844	9	EA
kegg_04120	Ubiquitin mediated proteolysis	rs1562029	8	EA
kegg_04120	Ubiquitin mediated proteolysis	rs12762950	8	EA
kegg_04120	Ubiquitin mediated proteolysis	rs916947	8	EA
kegg_04120	Ubiquitin mediated proteolysis	rs10488072	8	EA
kegg_04120	Ubiquitin mediated proteolysis	rs4985547	8	EA
kegg_04120	Ubiquitin mediated proteolysis	rs235362	8	EA
kegg_04120	Ubiquitin mediated proteolysis	rs17687831	8	EA
kegg_04120	Ubiquitin mediated proteolysis	rs12203066	8	EA
kegg_04120	Ubiquitin mediated proteolysis	rs912732	8	EA
kegg_04120	Ubiquitin mediated proteolysis	rs17649761	8	EA
kegg_04120	Ubiquitin mediated proteolysis	rs12199316	8	EA
kegg_04120	Ubiquitin mediated proteolysis	rs12966139	8	EA
kegg_04120	Ubiquitin mediated proteolysis	rs6500627	8	EA
kegg_04120	Ubiquitin mediated proteolysis	rs824631	8	EA
kegg_04120	Ubiquitin mediated proteolysis	rs10945760	7	EA
kegg_04120	Ubiquitin mediated proteolysis	rs9346856	7	EA
kegg_04120	Ubiquitin mediated proteolysis	rs2838691	7	EA
kegg_04120	Ubiquitin mediated proteolysis	rs12041226	7	EA
kegg_04120	Ubiquitin mediated proteolysis	rs2279942	7	EA
kegg_04120	Ubiquitin mediated proteolysis	rs6497287	7	EA
kegg_04120	Ubiquitin mediated proteolysis	rs17223858	7	EA
kegg_04120	Ubiquitin mediated proteolysis	rs8034692	7	EA
kegg_04120	Ubiquitin mediated proteolysis	rs2910413	7	EA
kegg_04120	Ubiquitin mediated proteolysis	rs2077934	7	EA
kegg_04120	Ubiquitin mediated proteolysis	rs4280941	7	EA
kegg_04120	Ubiquitin mediated proteolysis	rs7178853	7	EA
kegg_04120	Ubiquitin mediated proteolysis	rs243533	7	EA
kegg_04120	Ubiquitin mediated proteolysis	rs929780	7	EA
kegg_04120	Ubiquitin mediated proteolysis	rs1954946	7	EA
kegg_04120	Ubiquitin mediated proteolysis	rs11599360	6	EA
kegg_04120	Ubiquitin mediated proteolysis	rs7750988	6	EA
kegg_04120	Ubiquitin mediated proteolysis	rs10518831	6	EA
kegg_04120	Ubiquitin mediated proteolysis	rs3861723	6	EA
kegg_04120	Ubiquitin mediated proteolysis	rs1550434	6	EA
kegg_04120	Ubiquitin mediated proteolysis	rs6909832	6	EA
kegg_04120	Ubiquitin mediated proteolysis	rs6059866	6	EA
kegg_04120	Ubiquitin mediated proteolysis	rs7637968	6	EA
kegg_04120	Ubiquitin mediated proteolysis	rs2255137	6	EA
kegg_04120	Ubiquitin mediated proteolysis	rs11760399	6	EA
kegg_04120	Ubiquitin mediated proteolysis	rs9458331	6	EA
kegg_04120	Ubiquitin mediated proteolysis	rs4869622	6	EA
kegg_04120	Ubiquitin mediated proteolysis	rs2281403	6	EA
kegg_04120	Ubiquitin mediated proteolysis	rs10504552	6	EA
kegg_04120	Ubiquitin mediated proteolysis	rs1893551	6	EA
kegg_04120	Ubiquitin mediated proteolysis	rs1046112	6	EA
kegg_04120	Ubiquitin mediated proteolysis	rs6767406	6	EA
kegg_04120	Ubiquitin mediated proteolysis	rs17526503	6	EA
kegg_04120	Ubiquitin mediated proteolysis	rs7899334	5	EA
kegg_04120	Ubiquitin mediated proteolysis	rs3016537	5	EA
kegg_04120	Ubiquitin mediated proteolysis	rs11610984	5	EA
kegg_04120	Ubiquitin mediated proteolysis	rs2502841	5	EA
kegg_04120	Ubiquitin mediated proteolysis	rs13418807	5	EA
kegg_04120	Ubiquitin mediated proteolysis	rs9953645	5	EA
kegg_04120	Ubiquitin mediated proteolysis	rs2727479	5	EA
kegg_04120	Ubiquitin mediated proteolysis	rs2729371	5	EA
kegg_04120	Ubiquitin mediated proteolysis	rs3018507	5	EA
kegg_04120	Ubiquitin mediated proteolysis	rs4709595	5	EA
kegg_04120	Ubiquitin mediated proteolysis	rs3019442	5	EA
kegg_04120	Ubiquitin mediated proteolysis	rs11570441	5	EA
kegg_04120	Ubiquitin mediated proteolysis	rs11208392	5	EA
kegg_04120	Ubiquitin mediated proteolysis	rs1109280	5	EA
kegg_04120	Ubiquitin mediated proteolysis	rs2047597	5	EA
kegg_04120	Ubiquitin mediated proteolysis	rs150893	5	EA
kegg_04120	Ubiquitin mediated proteolysis	rs8176126	4	EA
kegg_04120	Ubiquitin mediated proteolysis	rs4709526	4	EA
kegg_04120	Ubiquitin mediated proteolysis	rs12455563	4	EA
kegg_04120	Ubiquitin mediated proteolysis	rs354864	4	EA
kegg_04120	Ubiquitin mediated proteolysis	rs3796660	4	EA
kegg_04120	Ubiquitin mediated proteolysis	rs1121035	4	EA
kegg_04120	Ubiquitin mediated proteolysis	rs12876365	4	EA
kegg_04120	Ubiquitin mediated proteolysis	rs17115577	4	EA
kegg_04120	Ubiquitin mediated proteolysis	rs11212509	4	EA
kegg_04120	Ubiquitin mediated proteolysis	rs7761505	4	EA
kegg_04120	Ubiquitin mediated proteolysis	rs9313566	4	EA
kegg_04120	Ubiquitin mediated proteolysis	rs33667	4	EA
kegg_04120	Ubiquitin mediated proteolysis	rs2838677	4	EA
kegg_04120	Ubiquitin mediated proteolysis	rs7894163	4	EA
kegg_04120	Ubiquitin mediated proteolysis	rs2846507	4	EA
kegg_04120	Ubiquitin mediated proteolysis	rs4709611	4	EA
kegg_04120	Ubiquitin mediated proteolysis	rs799923	4	EA
kegg_04120	Ubiquitin mediated proteolysis	rs850954	4	EA
kegg_04120	Ubiquitin mediated proteolysis	rs16938747	4	EA
kegg_04120	Ubiquitin mediated proteolysis	rs7000604	4	EA
kegg_04120	Ubiquitin mediated proteolysis	rs6935279	4	EA
kegg_04120	Ubiquitin mediated proteolysis	rs9347555	4	EA
kegg_04120	Ubiquitin mediated proteolysis	rs9458266	4	EA
kegg_04120	Ubiquitin mediated proteolysis	rs10518040	4	EA
kegg_04120	Ubiquitin mediated proteolysis	rs13194488	4	EA
kegg_04120	Ubiquitin mediated proteolysis	rs3772537	4	EA
kegg_04120	Ubiquitin mediated proteolysis	rs13251475	4	EA
kegg_04120	Ubiquitin mediated proteolysis	rs6455774	4	EA
kegg_04120	Ubiquitin mediated proteolysis	rs839306	4	EA
kegg_04120	Ubiquitin mediated proteolysis	rs6504242	4	EA
kegg_04120	Ubiquitin mediated proteolysis	rs158869	4	EA
kegg_04120	Ubiquitin mediated proteolysis	rs7577981	3	EA
kegg_04120	Ubiquitin mediated proteolysis	rs12709950	3	EA
kegg_04120	Ubiquitin mediated proteolysis	rs968936	3	EA
kegg_04120	Ubiquitin mediated proteolysis	rs483540	3	EA
kegg_04120	Ubiquitin mediated proteolysis	rs17825174	3	EA
kegg_04120	Ubiquitin mediated proteolysis	rs9295151	3	EA
kegg_04120	Ubiquitin mediated proteolysis	rs2891577	3	EA
kegg_04120	Ubiquitin mediated proteolysis	rs3019443	3	EA
kegg_04120	Ubiquitin mediated proteolysis	rs6933493	3	EA
kegg_04120	Ubiquitin mediated proteolysis	rs403583	3	EA
kegg_04120	Ubiquitin mediated proteolysis	rs6967012	3	EA
kegg_04120	Ubiquitin mediated proteolysis	rs16976653	3	EA
kegg_04120	Ubiquitin mediated proteolysis	rs8073637	3	EA
kegg_04120	Ubiquitin mediated proteolysis	rs17034560	3	EA
kegg_04120	Ubiquitin mediated proteolysis	rs2301043	3	EA
kegg_04120	Ubiquitin mediated proteolysis	rs11663290	3	EA
kegg_04120	Ubiquitin mediated proteolysis	rs11710679	3	EA
kegg_04120	Ubiquitin mediated proteolysis	rs16826424	3	EA
kegg_04120	Ubiquitin mediated proteolysis	rs17064342	3	EA
kegg_04120	Ubiquitin mediated proteolysis	rs6936525	3	EA
kegg_04120	Ubiquitin mediated proteolysis	rs2054718	3	EA
kegg_04120	Ubiquitin mediated proteolysis	rs6909919	3	EA
kegg_04120	Ubiquitin mediated proteolysis	rs10219215	3	EA
kegg_04120	Ubiquitin mediated proteolysis	rs486117	3	EA
kegg_04120	Ubiquitin mediated proteolysis	rs6455737	3	EA
kegg_04120	Ubiquitin mediated proteolysis	rs693282	3	EA
kegg_04120	Ubiquitin mediated proteolysis	rs8729	3	EA
kegg_04120	Ubiquitin mediated proteolysis	rs16893004	3	EA
kegg_04120	Ubiquitin mediated proteolysis	rs6940443	3	EA
kegg_04120	Ubiquitin mediated proteolysis	rs17276861	3	EA
kegg_04120	Ubiquitin mediated proteolysis	rs4663819	3	EA
kegg_04120	Ubiquitin mediated proteolysis	rs17181453	3	EA
kegg_04120	Ubiquitin mediated proteolysis	rs2441928	3	EA
kegg_04120	Ubiquitin mediated proteolysis	rs6455764	3	EA
kegg_04120	Ubiquitin mediated proteolysis	rs2055156	3	EA
kegg_04120	Ubiquitin mediated proteolysis	rs2450390	3	EA
kegg_04120	Ubiquitin mediated proteolysis	rs9456701	3	EA
kegg_04120	Ubiquitin mediated proteolysis	rs1877913	3	EA
kegg_04120	Ubiquitin mediated proteolysis	rs3016551	3	EA
kegg_04120	Ubiquitin mediated proteolysis	rs16892988	3	EA
kegg_04120	Ubiquitin mediated proteolysis	rs6471309	3	EA
kegg_04120	Ubiquitin mediated proteolysis	rs4366861	3	EA
kegg_04120	Ubiquitin mediated proteolysis	rs11773084	3	EA
kegg_04120	Ubiquitin mediated proteolysis	rs2502827	3	EA
kegg_04120	Ubiquitin mediated proteolysis	rs1893537	3	EA
kegg_04120	Ubiquitin mediated proteolysis	rs12465080	3	EA
kegg_04120	Ubiquitin mediated proteolysis	rs11715035	3	EA
kegg_04120	Ubiquitin mediated proteolysis	rs2039092	3	EA
kegg_04120	Ubiquitin mediated proteolysis	rs16951657	3	EA
kegg_04120	Ubiquitin mediated proteolysis	rs2301946	2	EA
kegg_04120	Ubiquitin mediated proteolysis	rs7311488	2	EA
kegg_04120	Ubiquitin mediated proteolysis	rs839263	2	EA
kegg_04120	Ubiquitin mediated proteolysis	rs305125	2	EA
kegg_04120	Ubiquitin mediated proteolysis	rs7090670	2	EA
kegg_04120	Ubiquitin mediated proteolysis	rs9364636	2	EA
kegg_04120	Ubiquitin mediated proteolysis	rs4789297	2	EA
kegg_04120	Ubiquitin mediated proteolysis	rs12406448	2	EA
kegg_04120	Ubiquitin mediated proteolysis	rs1030969	2	EA
kegg_04120	Ubiquitin mediated proteolysis	rs7763253	2	EA
kegg_04120	Ubiquitin mediated proteolysis	rs7615255	2	EA
kegg_04120	Ubiquitin mediated proteolysis	rs2175104	2	EA
kegg_04120	Ubiquitin mediated proteolysis	rs10971778	2	EA
kegg_04120	Ubiquitin mediated proteolysis	rs4640	2	EA
kegg_04120	Ubiquitin mediated proteolysis	rs176411	2	EA
kegg_04120	Ubiquitin mediated proteolysis	rs12672417	2	EA
kegg_04120	Ubiquitin mediated proteolysis	rs2056909	2	EA
kegg_04120	Ubiquitin mediated proteolysis	rs17064502	2	EA
kegg_04120	Ubiquitin mediated proteolysis	rs3734464	2	EA
kegg_04120	Ubiquitin mediated proteolysis	rs9347669	2	EA
kegg_04120	Ubiquitin mediated proteolysis	rs34824399	2	EA
kegg_04120	Ubiquitin mediated proteolysis	rs1998576	2	EA
kegg_04120	Ubiquitin mediated proteolysis	rs6865363	2	EA
kegg_04120	Ubiquitin mediated proteolysis	rs3019433	2	EA
kegg_04120	Ubiquitin mediated proteolysis	rs3912999	2	EA
kegg_04120	Ubiquitin mediated proteolysis	rs4435504	2	EA
kegg_04120	Ubiquitin mediated proteolysis	rs6455760	2	EA
kegg_04120	Ubiquitin mediated proteolysis	rs2528374	2	EA
kegg_04120	Ubiquitin mediated proteolysis	rs11774772	2	EA
kegg_04120	Ubiquitin mediated proteolysis	rs9456721	2	EA
kegg_04120	Ubiquitin mediated proteolysis	rs2158306	2	EA
kegg_04120	Ubiquitin mediated proteolysis	rs12564350	2	EA
kegg_04120	Ubiquitin mediated proteolysis	rs17012829	2	EA
kegg_04120	Ubiquitin mediated proteolysis	rs7018101	2	EA
kegg_04120	Ubiquitin mediated proteolysis	rs9888980	2	EA
kegg_04120	Ubiquitin mediated proteolysis	rs9346918	2	EA
kegg_04120	Ubiquitin mediated proteolysis	rs9898048	2	EA
kegg_04120	Ubiquitin mediated proteolysis	rs6914284	2	EA
kegg_04120	Ubiquitin mediated proteolysis	rs13295276	2	EA
kegg_04120	Ubiquitin mediated proteolysis	rs11216858	2	EA
kegg_04120	Ubiquitin mediated proteolysis	rs11550869	2	EA
kegg_04120	Ubiquitin mediated proteolysis	rs2502834	2	EA
kegg_04120	Ubiquitin mediated proteolysis	rs223397	2	EA
kegg_04120	Ubiquitin mediated proteolysis	rs1790014	2	EA
kegg_04120	Ubiquitin mediated proteolysis	rs10420193	2	EA
kegg_04120	Ubiquitin mediated proteolysis	rs11066856	2	EA
kegg_04120	Ubiquitin mediated proteolysis	rs6497292	2	EA
kegg_04120	Ubiquitin mediated proteolysis	rs7558066	2	EA
kegg_04120	Ubiquitin mediated proteolysis	rs523356	2	EA
kegg_04120	Ubiquitin mediated proteolysis	rs1801334	2	EA
kegg_04120	Ubiquitin mediated proteolysis	rs12960965	2	EA
kegg_04120	Ubiquitin mediated proteolysis	rs6901951	2	EA
kegg_04120	Ubiquitin mediated proteolysis	rs12601027	2	EA
kegg_04120	Ubiquitin mediated proteolysis	rs873664	2	EA
kegg_04120	Ubiquitin mediated proteolysis	rs12214649	2	EA
kegg_04120	Ubiquitin mediated proteolysis	rs2466181	2	EA
kegg_04120	Ubiquitin mediated proteolysis	rs10945782	2	EA
kegg_04120	Ubiquitin mediated proteolysis	rs17195449	2	EA
kegg_04120	Ubiquitin mediated proteolysis	rs12266720	2	EA
kegg_04120	Ubiquitin mediated proteolysis	rs540386	1	EA
kegg_04120	Ubiquitin mediated proteolysis	rs11753802	1	EA
kegg_04120	Ubiquitin mediated proteolysis	rs3019441	1	EA
kegg_04120	Ubiquitin mediated proteolysis	rs10930949	1	EA
kegg_04120	Ubiquitin mediated proteolysis	rs13084271	1	EA
kegg_04120	Ubiquitin mediated proteolysis	rs12778058	1	EA
kegg_04120	Ubiquitin mediated proteolysis	rs2373414	1	EA
kegg_04120	Ubiquitin mediated proteolysis	rs9364664	1	EA
kegg_04120	Ubiquitin mediated proteolysis	rs1784596	1	EA
kegg_04120	Ubiquitin mediated proteolysis	rs2022993	1	EA
kegg_04120	Ubiquitin mediated proteolysis	rs6922016	1	EA
kegg_04120	Ubiquitin mediated proteolysis	rs10080218	1	EA
kegg_04120	Ubiquitin mediated proteolysis	rs11072468	1	EA
kegg_04120	Ubiquitin mediated proteolysis	rs7224388	1	EA
kegg_04120	Ubiquitin mediated proteolysis	rs2846550	1	EA
kegg_04120	Ubiquitin mediated proteolysis	rs1277876	1	EA
kegg_04120	Ubiquitin mediated proteolysis	rs1049493	1	EA
kegg_04120	Ubiquitin mediated proteolysis	rs750593	1	EA
kegg_04120	Ubiquitin mediated proteolysis	rs2604207	1	EA
kegg_04120	Ubiquitin mediated proteolysis	rs2096982	1	EA
kegg_04120	Ubiquitin mediated proteolysis	rs9355924	1	EA
kegg_04120	Ubiquitin mediated proteolysis	rs2155510	1	EA
kegg_04120	Ubiquitin mediated proteolysis	rs3756202	1	EA
kegg_04120	Ubiquitin mediated proteolysis	rs11753750	1	EA
kegg_04120	Ubiquitin mediated proteolysis	rs4848821	1	EA
kegg_04120	Ubiquitin mediated proteolysis	rs11836127	1	EA
kegg_04120	Ubiquitin mediated proteolysis	rs4941375	1	EA
kegg_04120	Ubiquitin mediated proteolysis	rs3775531	1	EA
kegg_04120	Ubiquitin mediated proteolysis	rs2045300	1	EA
kegg_04120	Ubiquitin mediated proteolysis	rs4388272	1	EA
kegg_04120	Ubiquitin mediated proteolysis	rs6494420	1	EA
kegg_04120	Ubiquitin mediated proteolysis	rs884193	1	EA
kegg_04120	Ubiquitin mediated proteolysis	rs2023073	1	EA
kegg_04120	Ubiquitin mediated proteolysis	rs6908944	1	EA
kegg_04120	Ubiquitin mediated proteolysis	rs2649655	1	EA
kegg_04120	Ubiquitin mediated proteolysis	rs27130	1	EA
kegg_04120	Ubiquitin mediated proteolysis	rs6829597	1	EA
kegg_04120	Ubiquitin mediated proteolysis	rs9356007	1	EA
kegg_04120	Ubiquitin mediated proteolysis	rs12621037	1	EA
kegg_04120	Ubiquitin mediated proteolysis	rs7113047	1	EA
kegg_04120	Ubiquitin mediated proteolysis	rs443112	1	EA
kegg_04120	Ubiquitin mediated proteolysis	rs272456	1	EA
kegg_04120	Ubiquitin mediated proteolysis	rs10945854	1	EA
kegg_04120	Ubiquitin mediated proteolysis	rs9365473	1	EA
kegg_04120	Ubiquitin mediated proteolysis	rs8029247	1	EA
kegg_04120	Ubiquitin mediated proteolysis	rs4709566	1	EA
kegg_04120	Ubiquitin mediated proteolysis	rs17167326	1	EA
kegg_04120	Ubiquitin mediated proteolysis	rs3730536	1	EA
kegg_04120	Ubiquitin mediated proteolysis	rs178606	1	EA
kegg_04120	Ubiquitin mediated proteolysis	rs9355391	1	EA
kegg_04120	Ubiquitin mediated proteolysis	rs11121524	1	EA
kegg_04120	Ubiquitin mediated proteolysis	rs17781230	1	EA
kegg_04120	Ubiquitin mediated proteolysis	rs17250217	1	EA
kegg_04120	Ubiquitin mediated proteolysis	rs6979947	1	EA
kegg_04120	Ubiquitin mediated proteolysis	rs3730634	1	EA
kegg_04120	Ubiquitin mediated proteolysis	rs3745621	1	EA
kegg_04120	Ubiquitin mediated proteolysis	rs158572	1	EA
kegg_04120	Ubiquitin mediated proteolysis	rs6946713	1	EA
kegg_04120	Ubiquitin mediated proteolysis	rs6744597	1	EA
kegg_04120	Ubiquitin mediated proteolysis	rs11755283	1	EA
kegg_04120	Ubiquitin mediated proteolysis	rs876383	1	EA
kegg_04120	Ubiquitin mediated proteolysis	rs7441730	1	EA
kegg_04120	Ubiquitin mediated proteolysis	rs803932	1	EA
kegg_04120	Ubiquitin mediated proteolysis	rs4958217	1	EA
kegg_04120	Ubiquitin mediated proteolysis	rs4767494	1	EA
kegg_04120	Ubiquitin mediated proteolysis	rs1569836	1	EA
kegg_04120	Ubiquitin mediated proteolysis	rs12547746	1	EA
kegg_04120	Ubiquitin mediated proteolysis	rs747024	1	EA
kegg_04120	Ubiquitin mediated proteolysis	rs2120103	1	EA
kegg_04120	Ubiquitin mediated proteolysis	rs17014285	1	EA
kegg_04120	Ubiquitin mediated proteolysis	rs11570508	1	EA
kegg_04120	Ubiquitin mediated proteolysis	rs17186555	1	EA
kegg_04120	Ubiquitin mediated proteolysis	rs9847958	1	EA
kegg_04120	Ubiquitin mediated proteolysis	rs10010188	1	EA
kegg_04120	Ubiquitin mediated proteolysis	rs33665	1	EA
kegg_04120	Ubiquitin mediated proteolysis	rs2288816	1	EA
kegg_04120	Ubiquitin mediated proteolysis	rs5030445	1	EA
kegg_04120	Ubiquitin mediated proteolysis	rs335711	1	EA
kegg_04120	Ubiquitin mediated proteolysis	rs11666272	1	EA
kegg_04120	Ubiquitin mediated proteolysis	rs6772	1	EA
kegg_04120	Ubiquitin mediated proteolysis	rs2346050	1	EA
kegg_04120	Ubiquitin mediated proteolysis	rs9885117	1	EA
kegg_04120	Ubiquitin mediated proteolysis	rs2846568	1	EA
kegg_04120	Ubiquitin mediated proteolysis	rs1551247	1	EA
kegg_04120	Ubiquitin mediated proteolysis	rs16877106	1	EA
kegg_04120	Ubiquitin mediated proteolysis	rs4973228	1	EA
kegg_04120	Ubiquitin mediated proteolysis	rs7699102	1	EA
kegg_04120	Ubiquitin mediated proteolysis	rs2849510	1	EA
kegg_04120	Ubiquitin mediated proteolysis	rs1897369	1	EA
kegg_04120	Ubiquitin mediated proteolysis	rs12584813	1	EA
kegg_04120	Ubiquitin mediated proteolysis	rs16888774	1	EA
kegg_04120	Ubiquitin mediated proteolysis	rs4708906	1	EA
kegg_04120	Ubiquitin mediated proteolysis	rs825189	1	EA
kegg_04120	Ubiquitin mediated proteolysis	rs10971733	1	EA
kegg_04120	Ubiquitin mediated proteolysis	rs1464972	1	EA
kegg_04120	Ubiquitin mediated proteolysis	rs17760402	1	EA
kegg_04120	Ubiquitin mediated proteolysis	rs740683	1	EA
kegg_04120	Ubiquitin mediated proteolysis	rs17718923	1	EA
kegg_04120	Ubiquitin mediated proteolysis	rs9351207	1	EA
kegg_04120	Ubiquitin mediated proteolysis	rs13217906	1	EA
kegg_04120	Ubiquitin mediated proteolysis	rs4708947	1	EA
kegg_04120	Ubiquitin mediated proteolysis	rs223413	1	EA
kegg_04120	Ubiquitin mediated proteolysis	rs507971	1	EA
kegg_04120	Ubiquitin mediated proteolysis	rs7928208	1	EA
kegg_04120	Ubiquitin mediated proteolysis	rs4652143	1	EA
kegg_04120	Ubiquitin mediated proteolysis	rs821501	1	EA
kegg_04120	Ubiquitin mediated proteolysis	rs12040241	1	EA
kegg_04120	Ubiquitin mediated proteolysis	rs2865248	1	EA
kegg_04120	Ubiquitin mediated proteolysis	rs10044719	1	EA
kegg_04120	Ubiquitin mediated proteolysis	rs763753	1	EA
kegg_04120	Ubiquitin mediated proteolysis	rs7486428	1	EA
kegg_04120	Ubiquitin mediated proteolysis	rs10190220	1	EA
kegg_04120	Ubiquitin mediated proteolysis	rs7133090	1	EA
kegg_04120	Ubiquitin mediated proteolysis	rs9364621	1	EA
kegg_04120	Ubiquitin mediated proteolysis	rs9933497	1	EA
kegg_04120	Ubiquitin mediated proteolysis	rs2965118	1	EA
kegg_04120	Ubiquitin mediated proteolysis	rs12898589	1	EA
kegg_04120	Ubiquitin mediated proteolysis	rs13060112	1	EA
kegg_04120	Ubiquitin mediated proteolysis	rs3826353	1	EA
kegg_04120	Ubiquitin mediated proteolysis	rs12277368	1	EA
kegg_04120	Ubiquitin mediated proteolysis	rs10455913	1	EA
kegg_04120	Ubiquitin mediated proteolysis	rs10503022	1	EA
kegg_04120	Ubiquitin mediated proteolysis	rs11960484	1	EA
kegg_04120	Ubiquitin mediated proteolysis	rs16892554	1	EA
kegg_04120	Ubiquitin mediated proteolysis	rs452649	1	EA
kegg_04120	Ubiquitin mediated proteolysis	rs1048287	1	EA
kegg_04120	Ubiquitin mediated proteolysis	rs7638504	1	EA
kegg_04120	Ubiquitin mediated proteolysis	rs17837729	1	EA
kegg_04120	Ubiquitin mediated proteolysis	rs12663262	1	EA
kegg_04120	Ubiquitin mediated proteolysis	rs4647730	1	EA
kegg_04120	Ubiquitin mediated proteolysis	rs7982373	1	EA
kegg_04120	Ubiquitin mediated proteolysis	rs1024189	1	EA
kegg_04120	Ubiquitin mediated proteolysis	rs10155686	1	EA
kegg_04120	Ubiquitin mediated proteolysis	rs10518830	1	EA
kegg_04120	Ubiquitin mediated proteolysis	rs9577481	1	EA
kegg_04120	Ubiquitin mediated proteolysis	rs9347610	1	EA
kegg_04120	Ubiquitin mediated proteolysis	rs1943994	1	EA
kegg_04120	Ubiquitin mediated proteolysis	rs12145703	1	EA
kegg_04120	Ubiquitin mediated proteolysis	rs7722314	1	EA
kegg_04120	Ubiquitin mediated proteolysis	rs7240603	1	EA
kegg_04120	Ubiquitin mediated proteolysis	rs9364602	1	EA
kegg_04120	Ubiquitin mediated proteolysis	rs3853156	1	EA
kegg_04120	Ubiquitin mediated proteolysis	rs2511856	1	EA
kegg_04120	Ubiquitin mediated proteolysis	rs10761565	1	EA
kegg_04340	Hedgehog signaling pathway	rs135756	95	EA
kegg_04340	Hedgehog signaling pathway	rs3770636	74	EA
kegg_04340	Hedgehog signaling pathway	rs17139625	66	EA
kegg_04340	Hedgehog signaling pathway	rs11079740	63	EA
kegg_04340	Hedgehog signaling pathway	rs746345	58	EA
kegg_04340	Hedgehog signaling pathway	rs4868133	52	EA
kegg_04340	Hedgehog signaling pathway	rs10432043	50	EA
kegg_04340	Hedgehog signaling pathway	rs10783828	48	EA
kegg_04340	Hedgehog signaling pathway	rs2536192	39	EA
kegg_04340	Hedgehog signaling pathway	rs16859180	38	EA
kegg_04340	Hedgehog signaling pathway	rs4807182	38	EA
kegg_04340	Hedgehog signaling pathway	rs3743110	37	EA
kegg_04340	Hedgehog signaling pathway	rs9566178	37	EA
kegg_04340	Hedgehog signaling pathway	rs2239602	37	EA
kegg_04340	Hedgehog signaling pathway	rs138367	37	EA
kegg_04340	Hedgehog signaling pathway	rs7653849	36	EA
kegg_04340	Hedgehog signaling pathway	rs11727676	35	EA
kegg_04340	Hedgehog signaling pathway	rs2270033	34	EA
kegg_04340	Hedgehog signaling pathway	rs6489301	34	EA
kegg_04340	Hedgehog signaling pathway	rs17767748	31	EA
kegg_04340	Hedgehog signaling pathway	rs12475334	27	EA
kegg_04340	Hedgehog signaling pathway	rs3790606	27	EA
kegg_04340	Hedgehog signaling pathway	rs833840	25	EA
kegg_04340	Hedgehog signaling pathway	rs10173670	24	EA
kegg_04340	Hedgehog signaling pathway	rs2228225	24	EA
kegg_04340	Hedgehog signaling pathway	rs1979855	24	EA
kegg_04340	Hedgehog signaling pathway	rs7901883	22	EA
kegg_04340	Hedgehog signaling pathway	rs7569236	21	EA
kegg_04340	Hedgehog signaling pathway	rs7712431	20	EA
kegg_04340	Hedgehog signaling pathway	rs1990842	20	EA
kegg_04340	Hedgehog signaling pathway	rs6888742	19	EA
kegg_04340	Hedgehog signaling pathway	rs7805604	19	EA
kegg_04340	Hedgehog signaling pathway	rs9878521	19	EA
kegg_04340	Hedgehog signaling pathway	rs3823720	18	EA
kegg_04340	Hedgehog signaling pathway	rs3825386	18	EA
kegg_04340	Hedgehog signaling pathway	rs11595968	18	EA
kegg_04340	Hedgehog signaling pathway	rs831035	17	EA
kegg_04340	Hedgehog signaling pathway	rs4848630	17	EA
kegg_04340	Hedgehog signaling pathway	rs17038684	17	EA
kegg_04340	Hedgehog signaling pathway	rs2277184	16	EA
kegg_04340	Hedgehog signaling pathway	rs1533763	15	EA
kegg_04340	Hedgehog signaling pathway	rs10169232	15	EA
kegg_04340	Hedgehog signaling pathway	rs12046421	15	EA
kegg_04340	Hedgehog signaling pathway	rs7132752	15	EA
kegg_04340	Hedgehog signaling pathway	rs7782648	15	EA
kegg_04340	Hedgehog signaling pathway	rs3793772	15	EA
kegg_04340	Hedgehog signaling pathway	rs6797689	15	EA
kegg_04340	Hedgehog signaling pathway	rs10773971	15	EA
kegg_04340	Hedgehog signaling pathway	rs2071047	15	EA
kegg_04340	Hedgehog signaling pathway	rs6928715	15	EA
kegg_04340	Hedgehog signaling pathway	rs7289981	14	EA
kegg_04340	Hedgehog signaling pathway	rs740339	14	EA
kegg_04340	Hedgehog signaling pathway	rs1003876	14	EA
kegg_04340	Hedgehog signaling pathway	rs10499619	13	EA
kegg_04340	Hedgehog signaling pathway	rs12426085	12	EA
kegg_04340	Hedgehog signaling pathway	rs4766401	12	EA
kegg_04340	Hedgehog signaling pathway	rs1004434	12	EA
kegg_04340	Hedgehog signaling pathway	rs3765351	11	EA
kegg_04340	Hedgehog signaling pathway	rs3779144	10	EA
kegg_04340	Hedgehog signaling pathway	rs17603901	10	EA
kegg_04340	Hedgehog signaling pathway	rs708118	10	EA
kegg_04340	Hedgehog signaling pathway	rs16856759	9	EA
kegg_04340	Hedgehog signaling pathway	rs6537307	9	EA
kegg_04340	Hedgehog signaling pathway	rs10519731	9	EA
kegg_04340	Hedgehog signaling pathway	rs2240509	9	EA
kegg_04340	Hedgehog signaling pathway	rs7284708	8	EA
kegg_04340	Hedgehog signaling pathway	rs3779548	8	EA
kegg_04340	Hedgehog signaling pathway	rs39310	8	EA
kegg_04340	Hedgehog signaling pathway	rs3737136	7	EA
kegg_04340	Hedgehog signaling pathway	rs7544210	7	EA
kegg_04340	Hedgehog signaling pathway	rs16856840	7	EA
kegg_04340	Hedgehog signaling pathway	rs10786679	7	EA
kegg_04340	Hedgehog signaling pathway	rs17687831	6	EA
kegg_04340	Hedgehog signaling pathway	rs1012136	6	EA
kegg_04340	Hedgehog signaling pathway	rs7622120	6	EA
kegg_04340	Hedgehog signaling pathway	rs9648516	6	EA
kegg_04340	Hedgehog signaling pathway	rs6963356	6	EA
kegg_04340	Hedgehog signaling pathway	rs10198527	6	EA
kegg_04340	Hedgehog signaling pathway	rs11689553	5	EA
kegg_04340	Hedgehog signaling pathway	rs4687891	5	EA
kegg_04340	Hedgehog signaling pathway	rs6803033	5	EA
kegg_04340	Hedgehog signaling pathway	rs10244735	5	EA
kegg_04340	Hedgehog signaling pathway	rs6713072	5	EA
kegg_04340	Hedgehog signaling pathway	rs3801236	5	EA
kegg_04340	Hedgehog signaling pathway	rs199494	5	EA
kegg_04340	Hedgehog signaling pathway	rs2735842	5	EA
kegg_04340	Hedgehog signaling pathway	rs10265970	5	EA
kegg_04340	Hedgehog signaling pathway	rs839306	4	EA
kegg_04340	Hedgehog signaling pathway	rs3801234	4	EA
kegg_04340	Hedgehog signaling pathway	rs1381841	4	EA
kegg_04340	Hedgehog signaling pathway	rs17114808	4	EA
kegg_04340	Hedgehog signaling pathway	rs831008	4	EA
kegg_04340	Hedgehog signaling pathway	rs839263	4	EA
kegg_04340	Hedgehog signaling pathway	rs831002	4	EA
kegg_04340	Hedgehog signaling pathway	rs39312	4	EA
kegg_04340	Hedgehog signaling pathway	rs2592609	4	EA
kegg_04340	Hedgehog signaling pathway	rs11573543	4	EA
kegg_04340	Hedgehog signaling pathway	rs16832263	4	EA
kegg_04340	Hedgehog signaling pathway	rs12497175	4	EA
kegg_04340	Hedgehog signaling pathway	rs11977201	4	EA
kegg_04340	Hedgehog signaling pathway	rs7591937	4	EA
kegg_04340	Hedgehog signaling pathway	rs277524	4	EA
kegg_04340	Hedgehog signaling pathway	rs11061882	3	EA
kegg_04340	Hedgehog signaling pathway	rs1534891	3	EA
kegg_04340	Hedgehog signaling pathway	rs589373	3	EA
kegg_04340	Hedgehog signaling pathway	rs9826659	3	EA
kegg_04340	Hedgehog signaling pathway	rs6107869	3	EA
kegg_04340	Hedgehog signaling pathway	rs1466044	3	EA
kegg_04340	Hedgehog signaling pathway	rs9313566	3	EA
kegg_04340	Hedgehog signaling pathway	rs17172001	3	EA
kegg_04340	Hedgehog signaling pathway	rs8032157	3	EA
kegg_04340	Hedgehog signaling pathway	rs10848539	3	EA
kegg_04340	Hedgehog signaling pathway	rs846293	3	EA
kegg_04340	Hedgehog signaling pathway	rs1433355	3	EA
kegg_04340	Hedgehog signaling pathway	rs277542	2	EA
kegg_04340	Hedgehog signaling pathway	rs6747776	2	EA
kegg_04340	Hedgehog signaling pathway	rs6725137	2	EA
kegg_04340	Hedgehog signaling pathway	rs138368	2	EA
kegg_04340	Hedgehog signaling pathway	rs3943552	2	EA
kegg_04340	Hedgehog signaling pathway	rs9789747	2	EA
kegg_04340	Hedgehog signaling pathway	rs16830683	2	EA
kegg_04340	Hedgehog signaling pathway	rs10512248	2	EA
kegg_04340	Hedgehog signaling pathway	rs277554	2	EA
kegg_04340	Hedgehog signaling pathway	rs2240511	2	EA
kegg_04340	Hedgehog signaling pathway	rs11122830	2	EA
kegg_04340	Hedgehog signaling pathway	rs17114803	2	EA
kegg_04340	Hedgehog signaling pathway	rs2041120	2	EA
kegg_04340	Hedgehog signaling pathway	rs13398714	2	EA
kegg_04340	Hedgehog signaling pathway	rs1405750	2	EA
kegg_04340	Hedgehog signaling pathway	rs2237425	2	EA
kegg_04340	Hedgehog signaling pathway	rs12492620	2	EA
kegg_04340	Hedgehog signaling pathway	rs7270163	2	EA
kegg_04340	Hedgehog signaling pathway	rs846292	1	EA
kegg_04340	Hedgehog signaling pathway	rs10869721	1	EA
kegg_04340	Hedgehog signaling pathway	rs10080218	1	EA
kegg_04340	Hedgehog signaling pathway	rs2673162	1	EA
kegg_04340	Hedgehog signaling pathway	rs2301633	1	EA
kegg_04340	Hedgehog signaling pathway	rs6852346	1	EA
kegg_04340	Hedgehog signaling pathway	rs6463082	1	EA
kegg_04340	Hedgehog signaling pathway	rs39306	1	EA
kegg_04340	Hedgehog signaling pathway	rs7714655	1	EA
kegg_04340	Hedgehog signaling pathway	rs4848642	1	EA
kegg_04340	Hedgehog signaling pathway	rs4685039	1	EA
kegg_04340	Hedgehog signaling pathway	rs2299148	1	EA
kegg_04340	Hedgehog signaling pathway	rs12614394	1	EA
kegg_04340	Hedgehog signaling pathway	rs839278	1	EA
kegg_04340	Hedgehog signaling pathway	rs2268370	1	EA
kegg_04340	Hedgehog signaling pathway	rs11122824	1	EA
kegg_04340	Hedgehog signaling pathway	rs11959808	1	EA
kegg_04340	Hedgehog signaling pathway	rs2273368	1	EA
kegg_04340	Hedgehog signaling pathway	rs12452064	1	EA
kegg_04340	Hedgehog signaling pathway	rs10930352	1	EA
kegg_04340	Hedgehog signaling pathway	rs17172023	1	EA
kegg_04340	Hedgehog signaling pathway	rs13163929	1	EA
kegg_04340	Hedgehog signaling pathway	rs10519732	1	EA
kegg_04340	Hedgehog signaling pathway	rs3773608	1	EA
kegg_04340	Hedgehog signaling pathway	rs7090670	1	EA
kegg_04340	Hedgehog signaling pathway	rs12095412	1	EA
kegg_04340	Hedgehog signaling pathway	rs1417823	1	EA
kegg_04340	Hedgehog signaling pathway	rs11983409	1	EA
kegg_04340	Hedgehog signaling pathway	rs13382915	1	EA
kegg_04340	Hedgehog signaling pathway	rs7218180	1	EA
kegg_04340	Hedgehog signaling pathway	rs2237420	1	EA
kegg_04340	Hedgehog signaling pathway	rs2780266	1	EA
kegg_04340	Hedgehog signaling pathway	rs2288816	1	EA
kegg_04340	Hedgehog signaling pathway	rs948006	1	EA
kegg_04340	Hedgehog signaling pathway	rs6974454	1	EA
kegg_04340	Hedgehog signaling pathway	rs4667596	1	EA
kegg_04340	Hedgehog signaling pathway	rs16947844	1	EA
kegg_04340	Hedgehog signaling pathway	rs699489	1	EA
kegg_04340	Hedgehog signaling pathway	rs12602434	1	EA
kegg_04340	Hedgehog signaling pathway	rs6661411	1	EA
kegg_04340	Hedgehog signaling pathway	rs2228946	1	EA
kegg_04340	Hedgehog signaling pathway	rs13389381	1	EA
kegg_04340	Hedgehog signaling pathway	rs3848148	1	EA
kegg_04726	Serotonergic synapse	rs10488302	98	EA
kegg_04726	Serotonergic synapse	rs12069388	95	EA
kegg_04726	Serotonergic synapse	rs11564552	92	EA
kegg_04726	Serotonergic synapse	rs4765873	89	EA
kegg_04726	Serotonergic synapse	rs6039109	88	EA
kegg_04726	Serotonergic synapse	rs13338253	86	EA
kegg_04726	Serotonergic synapse	rs953239	81	EA
kegg_04726	Serotonergic synapse	rs6716140	81	EA
kegg_04726	Serotonergic synapse	rs4926250	80	EA
kegg_04726	Serotonergic synapse	rs7665508	79	EA
kegg_04726	Serotonergic synapse	rs2044859	77	EA
kegg_04726	Serotonergic synapse	rs16838151	75	EA
kegg_04726	Serotonergic synapse	rs6445598	74	EA
kegg_04726	Serotonergic synapse	rs6026574	70	EA
kegg_04726	Serotonergic synapse	rs12581084	70	EA
kegg_04726	Serotonergic synapse	rs16965628	69	EA
kegg_04726	Serotonergic synapse	rs4817889	69	EA
kegg_04726	Serotonergic synapse	rs363337	68	EA
kegg_04726	Serotonergic synapse	rs214488	65	EA
kegg_04726	Serotonergic synapse	rs11564538	62	EA
kegg_04726	Serotonergic synapse	rs6674438	62	EA
kegg_04726	Serotonergic synapse	rs11062095	61	EA
kegg_04726	Serotonergic synapse	rs13102109	61	EA
kegg_04726	Serotonergic synapse	rs10424034	60	EA
kegg_04726	Serotonergic synapse	rs7968680	59	EA
kegg_04726	Serotonergic synapse	rs4806864	57	EA
kegg_04726	Serotonergic synapse	rs2239079	56	EA
kegg_04726	Serotonergic synapse	rs8024564	55	EA
kegg_04726	Serotonergic synapse	rs12815170	53	EA
kegg_04726	Serotonergic synapse	rs8386	53	EA
kegg_04726	Serotonergic synapse	rs12706644	51	EA
kegg_04726	Serotonergic synapse	rs10492795	50	EA
kegg_04726	Serotonergic synapse	rs2279749	50	EA
kegg_04726	Serotonergic synapse	rs363334	49	EA
kegg_04726	Serotonergic synapse	rs6656909	49	EA
kegg_04726	Serotonergic synapse	rs10425460	49	EA
kegg_04726	Serotonergic synapse	rs4765934	49	EA
kegg_04726	Serotonergic synapse	rs11572245	49	EA
kegg_04726	Serotonergic synapse	rs4745664	48	EA
kegg_04726	Serotonergic synapse	rs10744560	46	EA
kegg_04726	Serotonergic synapse	rs2016711	46	EA
kegg_04726	Serotonergic synapse	rs9914723	46	EA
kegg_04726	Serotonergic synapse	rs3774560	45	EA
kegg_04726	Serotonergic synapse	rs17389980	45	EA
kegg_04726	Serotonergic synapse	rs11179056	45	EA
kegg_04726	Serotonergic synapse	rs7323079	45	EA
kegg_04726	Serotonergic synapse	rs7545121	45	EA
kegg_04726	Serotonergic synapse	rs2835936	44	EA
kegg_04726	Serotonergic synapse	rs11062282	43	EA
kegg_04726	Serotonergic synapse	rs4816093	42	EA
kegg_04726	Serotonergic synapse	rs6306	40	EA
kegg_04726	Serotonergic synapse	rs2070652	40	EA
kegg_04726	Serotonergic synapse	rs211105	39	EA
kegg_04726	Serotonergic synapse	rs3782291	39	EA
kegg_04726	Serotonergic synapse	rs16826197	39	EA
kegg_04726	Serotonergic synapse	rs8010820	39	EA
kegg_04726	Serotonergic synapse	rs7302743	39	EA
kegg_04726	Serotonergic synapse	rs17165909	38	EA
kegg_04726	Serotonergic synapse	rs17461709	38	EA
kegg_04726	Serotonergic synapse	rs12462609	37	EA
kegg_04726	Serotonergic synapse	rs2739257	36	EA
kegg_04726	Serotonergic synapse	rs2835913	36	EA
kegg_04726	Serotonergic synapse	rs3774430	34	EA
kegg_04726	Serotonergic synapse	rs11080122	34	EA
kegg_04726	Serotonergic synapse	rs17153558	34	EA
kegg_04726	Serotonergic synapse	rs7282799	34	EA
kegg_04726	Serotonergic synapse	rs12600108	33	EA
kegg_04726	Serotonergic synapse	rs16973090	33	EA
kegg_04726	Serotonergic synapse	rs10848635	33	EA
kegg_04726	Serotonergic synapse	rs4273915	33	EA
kegg_04726	Serotonergic synapse	rs4915484	31	EA
kegg_04726	Serotonergic synapse	rs6826708	31	EA
kegg_04726	Serotonergic synapse	rs1533344	31	EA
kegg_04726	Serotonergic synapse	rs17153496	30	EA
kegg_04726	Serotonergic synapse	rs4765966	30	EA
kegg_04726	Serotonergic synapse	rs7267438	30	EA
kegg_04726	Serotonergic synapse	rs4765701	29	EA
kegg_04726	Serotonergic synapse	rs623580	29	EA
kegg_04726	Serotonergic synapse	rs9938298	29	EA
kegg_04726	Serotonergic synapse	rs4254365	29	EA
kegg_04726	Serotonergic synapse	rs6813436	29	EA
kegg_04726	Serotonergic synapse	rs3821858	29	EA
kegg_04726	Serotonergic synapse	rs4684418	29	EA
kegg_04726	Serotonergic synapse	rs12706672	28	EA
kegg_04726	Serotonergic synapse	rs7943062	27	EA
kegg_04726	Serotonergic synapse	rs858020	27	EA
kegg_04726	Serotonergic synapse	rs2835861	27	EA
kegg_04726	Serotonergic synapse	rs3738262	27	EA
kegg_04726	Serotonergic synapse	rs7978483	27	EA
kegg_04726	Serotonergic synapse	rs291353	27	EA
kegg_04726	Serotonergic synapse	rs11923960	27	EA
kegg_04726	Serotonergic synapse	rs4513064	26	EA
kegg_04726	Serotonergic synapse	rs4901175	26	EA
kegg_04726	Serotonergic synapse	rs2910298	26	EA
kegg_04726	Serotonergic synapse	rs7313403	25	EA
kegg_04726	Serotonergic synapse	rs11168228	25	EA
kegg_04726	Serotonergic synapse	rs3212335	25	EA
kegg_04726	Serotonergic synapse	rs3785380	25	EA
kegg_04726	Serotonergic synapse	rs10865624	25	EA
kegg_04726	Serotonergic synapse	rs10947427	24	EA
kegg_04726	Serotonergic synapse	rs363399	24	EA
kegg_04726	Serotonergic synapse	rs11632969	24	EA
kegg_04726	Serotonergic synapse	rs10771277	24	EA
kegg_04726	Serotonergic synapse	rs1253699	24	EA
kegg_04726	Serotonergic synapse	rs11865731	24	EA
kegg_04726	Serotonergic synapse	rs878567	24	EA
kegg_04726	Serotonergic synapse	rs11048499	23	EA
kegg_04726	Serotonergic synapse	rs7977916	23	EA
kegg_04726	Serotonergic synapse	rs2370411	23	EA
kegg_04726	Serotonergic synapse	rs7724146	23	EA
kegg_04726	Serotonergic synapse	rs1565175	23	EA
kegg_04726	Serotonergic synapse	rs7540602	23	EA
kegg_04726	Serotonergic synapse	rs1408479	23	EA
kegg_04726	Serotonergic synapse	rs9816891	22	EA
kegg_04726	Serotonergic synapse	rs17640676	21	EA
kegg_04726	Serotonergic synapse	rs1358369	21	EA
kegg_04726	Serotonergic synapse	rs4926143	21	EA
kegg_04726	Serotonergic synapse	rs16997475	21	EA
kegg_04726	Serotonergic synapse	rs12765320	21	EA
kegg_04726	Serotonergic synapse	rs2003956	21	EA
kegg_04726	Serotonergic synapse	rs363333	20	EA
kegg_04726	Serotonergic synapse	rs7312107	20	EA
kegg_04726	Serotonergic synapse	rs10249420	20	EA
kegg_04726	Serotonergic synapse	rs2550298	20	EA
kegg_04726	Serotonergic synapse	rs1536036	20	EA
kegg_04726	Serotonergic synapse	rs2705897	20	EA
kegg_04726	Serotonergic synapse	rs1959517	19	EA
kegg_04726	Serotonergic synapse	rs7432211	19	EA
kegg_04726	Serotonergic synapse	rs11633848	19	EA
kegg_04726	Serotonergic synapse	rs2423361	19	EA
kegg_04726	Serotonergic synapse	rs1041058	19	EA
kegg_04726	Serotonergic synapse	rs3774527	19	EA
kegg_04726	Serotonergic synapse	rs9925126	19	EA
kegg_04726	Serotonergic synapse	rs10497143	18	EA
kegg_04726	Serotonergic synapse	rs7199551	18	EA
kegg_04726	Serotonergic synapse	rs304014	18	EA
kegg_04726	Serotonergic synapse	rs12076055	18	EA
kegg_04726	Serotonergic synapse	rs11656279	18	EA
kegg_04726	Serotonergic synapse	rs2154556	17	EA
kegg_04726	Serotonergic synapse	rs2142976	17	EA
kegg_04726	Serotonergic synapse	rs4705505	17	EA
kegg_04726	Serotonergic synapse	rs6449693	17	EA
kegg_04726	Serotonergic synapse	rs1782978	17	EA
kegg_04726	Serotonergic synapse	rs6077536	17	EA
kegg_04726	Serotonergic synapse	rs11708908	16	EA
kegg_04726	Serotonergic synapse	rs13325766	16	EA
kegg_04726	Serotonergic synapse	rs6086846	16	EA
kegg_04726	Serotonergic synapse	rs7315339	16	EA
kegg_04726	Serotonergic synapse	rs2206593	16	EA
kegg_04726	Serotonergic synapse	rs11062074	16	EA
kegg_04726	Serotonergic synapse	rs16995317	16	EA
kegg_04726	Serotonergic synapse	rs2429142	16	EA
kegg_04726	Serotonergic synapse	rs10774022	15	EA
kegg_04726	Serotonergic synapse	rs363395	15	EA
kegg_04726	Serotonergic synapse	rs6118083	15	EA
kegg_04726	Serotonergic synapse	rs12628	15	EA
kegg_04726	Serotonergic synapse	rs4684427	15	EA
kegg_04726	Serotonergic synapse	rs16847674	15	EA
kegg_04726	Serotonergic synapse	rs10771281	15	EA
kegg_04726	Serotonergic synapse	rs2230378	15	EA
kegg_04726	Serotonergic synapse	rs13388370	15	EA
kegg_04726	Serotonergic synapse	rs2830021	15	EA
kegg_04726	Serotonergic synapse	rs2340988	15	EA
kegg_04726	Serotonergic synapse	rs7297992	15	EA
kegg_04726	Serotonergic synapse	rs10512065	15	EA
kegg_04726	Serotonergic synapse	rs2299680	14	EA
kegg_04726	Serotonergic synapse	rs887334	14	EA
kegg_04726	Serotonergic synapse	rs1010546	14	EA
kegg_04726	Serotonergic synapse	rs2020939	14	EA
kegg_04726	Serotonergic synapse	rs465853	14	EA
kegg_04726	Serotonergic synapse	rs12930151	14	EA
kegg_04726	Serotonergic synapse	rs16973144	14	EA
kegg_04726	Serotonergic synapse	rs2167068	14	EA
kegg_04726	Serotonergic synapse	rs4816069	13	EA
kegg_04726	Serotonergic synapse	rs9325108	13	EA
kegg_04726	Serotonergic synapse	rs215982	13	EA
kegg_04726	Serotonergic synapse	rs2291861	13	EA
kegg_04726	Serotonergic synapse	rs16994533	13	EA
kegg_04726	Serotonergic synapse	rs4141223	13	EA
kegg_04726	Serotonergic synapse	rs4915215	13	EA
kegg_04726	Serotonergic synapse	rs10015366	13	EA
kegg_04726	Serotonergic synapse	rs7975290	13	EA
kegg_04726	Serotonergic synapse	rs2220168	13	EA
kegg_04726	Serotonergic synapse	rs363271	13	EA
kegg_04726	Serotonergic synapse	rs17482999	13	EA
kegg_04726	Serotonergic synapse	rs1432917	13	EA
kegg_04726	Serotonergic synapse	rs7803788	12	EA
kegg_04726	Serotonergic synapse	rs6774037	12	EA
kegg_04726	Serotonergic synapse	rs11265318	12	EA
kegg_04726	Serotonergic synapse	rs9908814	12	EA
kegg_04726	Serotonergic synapse	rs9980729	12	EA
kegg_04726	Serotonergic synapse	rs10030377	12	EA
kegg_04726	Serotonergic synapse	rs6889822	12	EA
kegg_04726	Serotonergic synapse	rs312462	12	EA
kegg_04726	Serotonergic synapse	rs2964773	12	EA
kegg_04726	Serotonergic synapse	rs11640219	12	EA
kegg_04726	Serotonergic synapse	rs2612015	12	EA
kegg_04726	Serotonergic synapse	rs17470213	12	EA
kegg_04726	Serotonergic synapse	rs9526245	12	EA
kegg_04726	Serotonergic synapse	rs979924	12	EA
kegg_04726	Serotonergic synapse	rs8063762	12	EA
kegg_04726	Serotonergic synapse	rs9892725	12	EA
kegg_04726	Serotonergic synapse	rs10510295	11	EA
kegg_04726	Serotonergic synapse	rs2296330	11	EA
kegg_04726	Serotonergic synapse	rs194072	11	EA
kegg_04726	Serotonergic synapse	rs2880877	11	EA
kegg_04726	Serotonergic synapse	rs1787438	11	EA
kegg_04726	Serotonergic synapse	rs2619118	11	EA
kegg_04726	Serotonergic synapse	rs10490772	11	EA
kegg_04726	Serotonergic synapse	rs4304105	11	EA
kegg_04726	Serotonergic synapse	rs8102185	11	EA
kegg_04726	Serotonergic synapse	rs6108160	11	EA
kegg_04726	Serotonergic synapse	rs307952	11	EA
kegg_04726	Serotonergic synapse	rs7303990	11	EA
kegg_04726	Serotonergic synapse	rs1783051	11	EA
kegg_04726	Serotonergic synapse	rs9852752	11	EA
kegg_04726	Serotonergic synapse	rs10418237	11	EA
kegg_04726	Serotonergic synapse	rs12772884	11	EA
kegg_04726	Serotonergic synapse	rs876503	11	EA
kegg_04726	Serotonergic synapse	rs4435855	11	EA
kegg_04726	Serotonergic synapse	rs7181473	11	EA
kegg_04726	Serotonergic synapse	rs9332105	11	EA
kegg_04726	Serotonergic synapse	rs2239045	10	EA
kegg_04726	Serotonergic synapse	rs13041373	10	EA
kegg_04726	Serotonergic synapse	rs17347747	10	EA
kegg_04726	Serotonergic synapse	rs16995121	10	EA
kegg_04726	Serotonergic synapse	rs7616234	10	EA
kegg_04726	Serotonergic synapse	rs429410	10	EA
kegg_04726	Serotonergic synapse	rs2720376	10	EA
kegg_04726	Serotonergic synapse	rs2060762	10	EA
kegg_04726	Serotonergic synapse	rs12249418	10	EA
kegg_04726	Serotonergic synapse	rs4912522	10	EA
kegg_04726	Serotonergic synapse	rs3767511	10	EA
kegg_04726	Serotonergic synapse	rs7154419	10	EA
kegg_04726	Serotonergic synapse	rs2770293	10	EA
kegg_04726	Serotonergic synapse	rs7272444	10	EA
kegg_04726	Serotonergic synapse	rs2144128	9	EA
kegg_04726	Serotonergic synapse	rs16994582	9	EA
kegg_04726	Serotonergic synapse	rs11915963	9	EA
kegg_04726	Serotonergic synapse	rs10487240	9	EA
kegg_04726	Serotonergic synapse	rs17110453	9	EA
kegg_04726	Serotonergic synapse	rs1799917	9	EA
kegg_04726	Serotonergic synapse	rs363224	9	EA
kegg_04726	Serotonergic synapse	rs16838205	9	EA
kegg_04726	Serotonergic synapse	rs858009	9	EA
kegg_04726	Serotonergic synapse	rs3774414	9	EA
kegg_04726	Serotonergic synapse	rs17359152	9	EA
kegg_04726	Serotonergic synapse	rs13434696	9	EA
kegg_04726	Serotonergic synapse	rs2206139	9	EA
kegg_04726	Serotonergic synapse	rs6794936	9	EA
kegg_04726	Serotonergic synapse	rs10493270	9	EA
kegg_04726	Serotonergic synapse	rs1038639	9	EA
kegg_04726	Serotonergic synapse	rs7166689	9	EA
kegg_04726	Serotonergic synapse	rs6086519	9	EA
kegg_04726	Serotonergic synapse	rs12638018	8	EA
kegg_04726	Serotonergic synapse	rs4247362	8	EA
kegg_04726	Serotonergic synapse	rs2686621	8	EA
kegg_04726	Serotonergic synapse	rs2280273	8	EA
kegg_04726	Serotonergic synapse	rs2739258	8	EA
kegg_04726	Serotonergic synapse	rs16995805	8	EA
kegg_04726	Serotonergic synapse	rs6493017	8	EA
kegg_04726	Serotonergic synapse	rs1847313	8	EA
kegg_04726	Serotonergic synapse	rs508208	8	EA
kegg_04726	Serotonergic synapse	rs3753366	8	EA
kegg_04726	Serotonergic synapse	rs1863467	8	EA
kegg_04726	Serotonergic synapse	rs251675	8	EA
kegg_04726	Serotonergic synapse	rs6055921	8	EA
kegg_04726	Serotonergic synapse	rs6786894	8	EA
kegg_04726	Serotonergic synapse	rs10842783	8	EA
kegg_04726	Serotonergic synapse	rs2830042	8	EA
kegg_04726	Serotonergic synapse	rs17462861	8	EA
kegg_04726	Serotonergic synapse	rs11130036	8	EA
kegg_04726	Serotonergic synapse	rs2233360	8	EA
kegg_04726	Serotonergic synapse	rs363338	8	EA
kegg_04726	Serotonergic synapse	rs12437535	8	EA
kegg_04726	Serotonergic synapse	rs11857594	8	EA
kegg_04726	Serotonergic synapse	rs11048657	7	EA
kegg_04726	Serotonergic synapse	rs2279709	7	EA
kegg_04726	Serotonergic synapse	rs1065634	7	EA
kegg_04726	Serotonergic synapse	rs2836043	7	EA
kegg_04726	Serotonergic synapse	rs1935673	7	EA
kegg_04726	Serotonergic synapse	rs981288	7	EA
kegg_04726	Serotonergic synapse	rs749338	7	EA
kegg_04726	Serotonergic synapse	rs1657268	7	EA
kegg_04726	Serotonergic synapse	rs1351676	7	EA
kegg_04726	Serotonergic synapse	rs2229690	7	EA
kegg_04726	Serotonergic synapse	rs2294257	7	EA
kegg_04726	Serotonergic synapse	rs10053530	7	EA
kegg_04726	Serotonergic synapse	rs2835862	7	EA
kegg_04726	Serotonergic synapse	rs10867107	7	EA
kegg_04726	Serotonergic synapse	rs6055570	7	EA
kegg_04726	Serotonergic synapse	rs10306194	7	EA
kegg_04726	Serotonergic synapse	rs10409870	7	EA
kegg_04726	Serotonergic synapse	rs16930692	7	EA
kegg_04726	Serotonergic synapse	rs17614942	7	EA
kegg_04726	Serotonergic synapse	rs11048474	7	EA
kegg_04726	Serotonergic synapse	rs6779545	7	EA
kegg_04726	Serotonergic synapse	rs6801416	7	EA
kegg_04726	Serotonergic synapse	rs1863462	7	EA
kegg_04726	Serotonergic synapse	rs3819526	7	EA
kegg_04726	Serotonergic synapse	rs16959229	6	EA
kegg_04726	Serotonergic synapse	rs10743591	6	EA
kegg_04726	Serotonergic synapse	rs2770297	6	EA
kegg_04726	Serotonergic synapse	rs979220	6	EA
kegg_04726	Serotonergic synapse	rs10306166	6	EA
kegg_04726	Serotonergic synapse	rs12108497	6	EA
kegg_04726	Serotonergic synapse	rs2835938	6	EA
kegg_04726	Serotonergic synapse	rs10261603	6	EA
kegg_04726	Serotonergic synapse	rs1185027	6	EA
kegg_04726	Serotonergic synapse	rs857985	6	EA
kegg_04726	Serotonergic synapse	rs9850375	6	EA
kegg_04726	Serotonergic synapse	rs1863463	6	EA
kegg_04726	Serotonergic synapse	rs2283549	6	EA
kegg_04726	Serotonergic synapse	rs2880876	6	EA
kegg_04726	Serotonergic synapse	rs932491	6	EA
kegg_04726	Serotonergic synapse	rs17053501	6	EA
kegg_04726	Serotonergic synapse	rs17025178	6	EA
kegg_04726	Serotonergic synapse	rs3779672	6	EA
kegg_04726	Serotonergic synapse	rs7121	6	EA
kegg_04726	Serotonergic synapse	rs11720018	6	EA
kegg_04726	Serotonergic synapse	rs6039306	6	EA
kegg_04726	Serotonergic synapse	rs12042344	6	EA
kegg_04726	Serotonergic synapse	rs8055243	6	EA
kegg_04726	Serotonergic synapse	rs16959907	6	EA
kegg_04726	Serotonergic synapse	rs4347922	6	EA
kegg_04726	Serotonergic synapse	rs3805014	6	EA
kegg_04726	Serotonergic synapse	rs17476787	6	EA
kegg_04726	Serotonergic synapse	rs4632265	6	EA
kegg_04726	Serotonergic synapse	rs7790895	6	EA
kegg_04726	Serotonergic synapse	rs2052854	5	EA
kegg_04726	Serotonergic synapse	rs2062165	5	EA
kegg_04726	Serotonergic synapse	rs2633730	5	EA
kegg_04726	Serotonergic synapse	rs4836886	5	EA
kegg_04726	Serotonergic synapse	rs11608740	5	EA
kegg_04726	Serotonergic synapse	rs11715993	5	EA
kegg_04726	Serotonergic synapse	rs760847	5	EA
kegg_04726	Serotonergic synapse	rs10219503	5	EA
kegg_04726	Serotonergic synapse	rs919196	5	EA
kegg_04726	Serotonergic synapse	rs1628656	5	EA
kegg_04726	Serotonergic synapse	rs17063918	5	EA
kegg_04726	Serotonergic synapse	rs12153198	5	EA
kegg_04726	Serotonergic synapse	rs4947582	5	EA
kegg_04726	Serotonergic synapse	rs363223	5	EA
kegg_04726	Serotonergic synapse	rs385203	5	EA
kegg_04726	Serotonergic synapse	rs363336	5	EA
kegg_04726	Serotonergic synapse	rs7955414	5	EA
kegg_04726	Serotonergic synapse	rs3825596	5	EA
kegg_04726	Serotonergic synapse	rs1959518	5	EA
kegg_04726	Serotonergic synapse	rs304061	5	EA
kegg_04726	Serotonergic synapse	rs10790976	5	EA
kegg_04726	Serotonergic synapse	rs3794304	5	EA
kegg_04726	Serotonergic synapse	rs8019382	5	EA
kegg_04726	Serotonergic synapse	rs11571340	5	EA
kegg_04726	Serotonergic synapse	rs13079522	5	EA
kegg_04726	Serotonergic synapse	rs7278259	5	EA
kegg_04726	Serotonergic synapse	rs1322251	5	EA
kegg_04726	Serotonergic synapse	rs2239136	5	EA
kegg_04726	Serotonergic synapse	rs6497704	5	EA
kegg_04726	Serotonergic synapse	rs1855	5	EA
kegg_04726	Serotonergic synapse	rs16929388	5	EA
kegg_04726	Serotonergic synapse	rs10509681	5	EA
kegg_04726	Serotonergic synapse	rs7631664	5	EA
kegg_04726	Serotonergic synapse	rs1934980	5	EA
kegg_04726	Serotonergic synapse	rs2591140	5	EA
kegg_04726	Serotonergic synapse	rs2835900	5	EA
kegg_04726	Serotonergic synapse	rs1160350	5	EA
kegg_04726	Serotonergic synapse	rs577305	5	EA
kegg_04726	Serotonergic synapse	rs10505997	5	EA
kegg_04726	Serotonergic synapse	rs2937600	5	EA
kegg_04726	Serotonergic synapse	rs7663591	5	EA
kegg_04726	Serotonergic synapse	rs2114217	5	EA
kegg_04726	Serotonergic synapse	rs4502257	4	EA
kegg_04726	Serotonergic synapse	rs11048543	4	EA
kegg_04726	Serotonergic synapse	rs10515616	4	EA
kegg_04726	Serotonergic synapse	rs2835873	4	EA
kegg_04726	Serotonergic synapse	rs7712001	4	EA
kegg_04726	Serotonergic synapse	rs2962400	4	EA
kegg_04726	Serotonergic synapse	rs4570625	4	EA
kegg_04726	Serotonergic synapse	rs4810148	4	EA
kegg_04726	Serotonergic synapse	rs9534508	4	EA
kegg_04726	Serotonergic synapse	rs10869960	4	EA
kegg_04726	Serotonergic synapse	rs2523189	4	EA
kegg_04726	Serotonergic synapse	rs1928038	4	EA
kegg_04726	Serotonergic synapse	rs387492	4	EA
kegg_04726	Serotonergic synapse	rs6039197	4	EA
kegg_04726	Serotonergic synapse	rs17646555	4	EA
kegg_04726	Serotonergic synapse	rs4912518	4	EA
kegg_04726	Serotonergic synapse	rs6889371	4	EA
kegg_04726	Serotonergic synapse	rs11062223	4	EA
kegg_04726	Serotonergic synapse	rs9332104	4	EA
kegg_04726	Serotonergic synapse	rs6086542	4	EA
kegg_04726	Serotonergic synapse	rs9911959	4	EA
kegg_04726	Serotonergic synapse	rs7354165	4	EA
kegg_04726	Serotonergic synapse	rs4816085	4	EA
kegg_04726	Serotonergic synapse	rs6055905	4	EA
kegg_04726	Serotonergic synapse	rs12437672	4	EA
kegg_04726	Serotonergic synapse	rs7281821	4	EA
kegg_04726	Serotonergic synapse	rs153296	4	EA
kegg_04726	Serotonergic synapse	rs4784655	4	EA
kegg_04726	Serotonergic synapse	rs2370413	4	EA
kegg_04726	Serotonergic synapse	rs2898334	4	EA
kegg_04726	Serotonergic synapse	rs6770805	4	EA
kegg_04726	Serotonergic synapse	rs3753127	4	EA
kegg_04726	Serotonergic synapse	rs17152020	4	EA
kegg_04726	Serotonergic synapse	rs4695217	4	EA
kegg_04726	Serotonergic synapse	rs1474683	4	EA
kegg_04726	Serotonergic synapse	rs13080068	4	EA
kegg_04726	Serotonergic synapse	rs1871202	4	EA
kegg_04726	Serotonergic synapse	rs2147798	4	EA
kegg_04726	Serotonergic synapse	rs7954758	4	EA
kegg_04726	Serotonergic synapse	rs3825165	4	EA
kegg_04726	Serotonergic synapse	rs12486970	4	EA
kegg_04726	Serotonergic synapse	rs9937112	4	EA
kegg_04726	Serotonergic synapse	rs10485177	4	EA
kegg_04726	Serotonergic synapse	rs1866989	4	EA
kegg_04726	Serotonergic synapse	rs2096488	4	EA
kegg_04726	Serotonergic synapse	rs16953563	4	EA
kegg_04726	Serotonergic synapse	rs2226116	4	EA
kegg_04726	Serotonergic synapse	rs2206423	4	EA
kegg_04726	Serotonergic synapse	rs6464123	4	EA
kegg_04726	Serotonergic synapse	rs6086834	4	EA
kegg_04726	Serotonergic synapse	rs2239339	4	EA
kegg_04726	Serotonergic synapse	rs17759598	4	EA
kegg_04726	Serotonergic synapse	rs12507711	3	EA
kegg_04726	Serotonergic synapse	rs363400	3	EA
kegg_04726	Serotonergic synapse	rs11575309	3	EA
kegg_04726	Serotonergic synapse	rs6688000	3	EA
kegg_04726	Serotonergic synapse	rs9869636	3	EA
kegg_04726	Serotonergic synapse	rs9850086	3	EA
kegg_04726	Serotonergic synapse	rs1072198	3	EA
kegg_04726	Serotonergic synapse	rs3774428	3	EA
kegg_04726	Serotonergic synapse	rs9724630	3	EA
kegg_04726	Serotonergic synapse	rs2835850	3	EA
kegg_04726	Serotonergic synapse	rs758116	3	EA
kegg_04726	Serotonergic synapse	rs10807127	3	EA
kegg_04726	Serotonergic synapse	rs1014168	3	EA
kegg_04726	Serotonergic synapse	rs989350	3	EA
kegg_04726	Serotonergic synapse	rs2089242	3	EA
kegg_04726	Serotonergic synapse	rs3794299	3	EA
kegg_04726	Serotonergic synapse	rs2830007	3	EA
kegg_04726	Serotonergic synapse	rs7917985	3	EA
kegg_04726	Serotonergic synapse	rs2271798	3	EA
kegg_04726	Serotonergic synapse	rs4937384	3	EA
kegg_04726	Serotonergic synapse	rs3804987	3	EA
kegg_04726	Serotonergic synapse	rs6140546	3	EA
kegg_04726	Serotonergic synapse	rs2283542	3	EA
kegg_04726	Serotonergic synapse	rs16878093	3	EA
kegg_04726	Serotonergic synapse	rs4791049	3	EA
kegg_04726	Serotonergic synapse	rs7089580	3	EA
kegg_04726	Serotonergic synapse	rs1476868	3	EA
kegg_04726	Serotonergic synapse	rs16960009	3	EA
kegg_04726	Serotonergic synapse	rs10220890	3	EA
kegg_04726	Serotonergic synapse	rs2238070	3	EA
kegg_04726	Serotonergic synapse	rs6026565	3	EA
kegg_04726	Serotonergic synapse	rs10920103	3	EA
kegg_04726	Serotonergic synapse	rs1962325	3	EA
kegg_04726	Serotonergic synapse	rs13112698	3	EA
kegg_04726	Serotonergic synapse	rs7639403	3	EA
kegg_04726	Serotonergic synapse	rs17526478	3	EA
kegg_04726	Serotonergic synapse	rs976652	3	EA
kegg_04726	Serotonergic synapse	rs2836049	3	EA
kegg_04726	Serotonergic synapse	rs2633728	3	EA
kegg_04726	Serotonergic synapse	rs6108152	3	EA
kegg_04726	Serotonergic synapse	rs2993998	3	EA
kegg_04726	Serotonergic synapse	rs7554548	3	EA
kegg_04726	Serotonergic synapse	rs5999521	3	EA
kegg_04726	Serotonergic synapse	rs11629783	3	EA
kegg_04726	Serotonergic synapse	rs2470433	3	EA
kegg_04726	Serotonergic synapse	rs13036731	3	EA
kegg_04726	Serotonergic synapse	rs7511905	3	EA
kegg_04726	Serotonergic synapse	rs13184488	3	EA
kegg_04726	Serotonergic synapse	rs9821474	3	EA
kegg_04726	Serotonergic synapse	rs10920106	3	EA
kegg_04726	Serotonergic synapse	rs6786687	3	EA
kegg_04726	Serotonergic synapse	rs9974219	3	EA
kegg_04726	Serotonergic synapse	rs17295401	3	EA
kegg_04726	Serotonergic synapse	rs3774577	3	EA
kegg_04726	Serotonergic synapse	rs17522861	3	EA
kegg_04726	Serotonergic synapse	rs10044982	3	EA
kegg_04726	Serotonergic synapse	rs17295246	3	EA
kegg_04726	Serotonergic synapse	rs6026563	3	EA
kegg_04726	Serotonergic synapse	rs6140629	3	EA
kegg_04726	Serotonergic synapse	rs181949	3	EA
kegg_04726	Serotonergic synapse	rs17142782	3	EA
kegg_04726	Serotonergic synapse	rs7967959	3	EA
kegg_04726	Serotonergic synapse	rs1068103	3	EA
kegg_04726	Serotonergic synapse	rs10488290	3	EA
kegg_04726	Serotonergic synapse	rs16959714	3	EA
kegg_04726	Serotonergic synapse	rs6765267	3	EA
kegg_04726	Serotonergic synapse	rs4684870	3	EA
kegg_04726	Serotonergic synapse	rs7612703	3	EA
kegg_04726	Serotonergic synapse	rs16016	3	EA
kegg_04726	Serotonergic synapse	rs2298432	3	EA
kegg_04726	Serotonergic synapse	rs11771946	3	EA
kegg_04726	Serotonergic synapse	rs16991216	3	EA
kegg_04726	Serotonergic synapse	rs12462730	3	EA
kegg_04726	Serotonergic synapse	rs13081200	3	EA
kegg_04726	Serotonergic synapse	rs4678010	3	EA
kegg_04726	Serotonergic synapse	rs1276301	3	EA
kegg_04726	Serotonergic synapse	rs11062196	3	EA
kegg_04726	Serotonergic synapse	rs4588429	3	EA
kegg_04726	Serotonergic synapse	rs10510296	3	EA
kegg_04726	Serotonergic synapse	rs12452749	3	EA
kegg_04726	Serotonergic synapse	rs3774558	3	EA
kegg_04726	Serotonergic synapse	rs16018	3	EA
kegg_04726	Serotonergic synapse	rs639560	3	EA
kegg_04726	Serotonergic synapse	rs1176722	3	EA
kegg_04726	Serotonergic synapse	rs10737278	3	EA
kegg_04726	Serotonergic synapse	rs3774529	3	EA
kegg_04726	Serotonergic synapse	rs437545	3	EA
kegg_04726	Serotonergic synapse	rs6039442	2	EA
kegg_04726	Serotonergic synapse	rs858032	2	EA
kegg_04726	Serotonergic synapse	rs11078527	2	EA
kegg_04726	Serotonergic synapse	rs12052059	2	EA
kegg_04726	Serotonergic synapse	rs1072186	2	EA
kegg_04726	Serotonergic synapse	rs2383556	2	EA
kegg_04726	Serotonergic synapse	rs7790906	2	EA
kegg_04726	Serotonergic synapse	rs364048	2	EA
kegg_04726	Serotonergic synapse	rs9852677	2	EA
kegg_04726	Serotonergic synapse	rs1783016	2	EA
kegg_04726	Serotonergic synapse	rs6056107	2	EA
kegg_04726	Serotonergic synapse	rs4411555	2	EA
kegg_04726	Serotonergic synapse	rs6055877	2	EA
kegg_04726	Serotonergic synapse	rs12229047	2	EA
kegg_04726	Serotonergic synapse	rs9305628	2	EA
kegg_04726	Serotonergic synapse	rs12230535	2	EA
kegg_04726	Serotonergic synapse	rs9777369	2	EA
kegg_04726	Serotonergic synapse	rs11048545	2	EA
kegg_04726	Serotonergic synapse	rs215996	2	EA
kegg_04726	Serotonergic synapse	rs2068948	2	EA
kegg_04726	Serotonergic synapse	rs17436253	2	EA
kegg_04726	Serotonergic synapse	rs11615016	2	EA
kegg_04726	Serotonergic synapse	rs2239091	2	EA
kegg_04726	Serotonergic synapse	rs12814812	2	EA
kegg_04726	Serotonergic synapse	rs16969771	2	EA
kegg_04726	Serotonergic synapse	rs2835924	2	EA
kegg_04726	Serotonergic synapse	rs3212336	2	EA
kegg_04726	Serotonergic synapse	rs2431663	2	EA
kegg_04726	Serotonergic synapse	rs10842759	2	EA
kegg_04726	Serotonergic synapse	rs6763768	2	EA
kegg_04726	Serotonergic synapse	rs6055590	2	EA
kegg_04726	Serotonergic synapse	rs10505999	2	EA
kegg_04726	Serotonergic synapse	rs4685797	2	EA
kegg_04726	Serotonergic synapse	rs3848840	2	EA
kegg_04726	Serotonergic synapse	rs2830052	2	EA
kegg_04726	Serotonergic synapse	rs6782233	2	EA
kegg_04726	Serotonergic synapse	rs251693	2	EA
kegg_04726	Serotonergic synapse	rs802377	2	EA
kegg_04726	Serotonergic synapse	rs12545707	2	EA
kegg_04726	Serotonergic synapse	rs7131776	2	EA
kegg_04726	Serotonergic synapse	rs16930973	2	EA
kegg_04726	Serotonergic synapse	rs3730164	2	EA
kegg_04726	Serotonergic synapse	rs2049643	2	EA
kegg_04726	Serotonergic synapse	rs1549480	2	EA
kegg_04726	Serotonergic synapse	rs980346	2	EA
kegg_04726	Serotonergic synapse	rs6313	2	EA
kegg_04726	Serotonergic synapse	rs9912468	2	EA
kegg_04726	Serotonergic synapse	rs427750	2	EA
kegg_04726	Serotonergic synapse	rs16956343	2	EA
kegg_04726	Serotonergic synapse	rs3804984	2	EA
kegg_04726	Serotonergic synapse	rs6055958	2	EA
kegg_04726	Serotonergic synapse	rs312481	2	EA
kegg_04726	Serotonergic synapse	rs11615994	2	EA
kegg_04726	Serotonergic synapse	rs4711336	2	EA
kegg_04726	Serotonergic synapse	rs1934951	2	EA
kegg_04726	Serotonergic synapse	rs2295180	2	EA
kegg_04726	Serotonergic synapse	rs2272908	2	EA
kegg_04726	Serotonergic synapse	rs7296513	2	EA
kegg_04726	Serotonergic synapse	rs2302728	2	EA
kegg_04726	Serotonergic synapse	rs1076346	2	EA
kegg_04726	Serotonergic synapse	rs12147761	2	EA
kegg_04726	Serotonergic synapse	rs858044	2	EA
kegg_04726	Serotonergic synapse	rs10268591	2	EA
kegg_04726	Serotonergic synapse	rs2189975	2	EA
kegg_04726	Serotonergic synapse	rs3737628	2	EA
kegg_04726	Serotonergic synapse	rs10505996	2	EA
kegg_04726	Serotonergic synapse	rs163207	2	EA
kegg_04726	Serotonergic synapse	rs6140701	2	EA
kegg_04726	Serotonergic synapse	rs13424822	2	EA
kegg_04726	Serotonergic synapse	rs1123190	2	EA
kegg_04726	Serotonergic synapse	rs1006690	2	EA
kegg_04726	Serotonergic synapse	rs9534505	2	EA
kegg_04726	Serotonergic synapse	rs11085838	2	EA
kegg_04726	Serotonergic synapse	rs12264160	2	EA
kegg_04726	Serotonergic synapse	rs6055889	2	EA
kegg_04726	Serotonergic synapse	rs915569	2	EA
kegg_04726	Serotonergic synapse	rs7214452	2	EA
kegg_04726	Serotonergic synapse	rs6118257	2	EA
kegg_04726	Serotonergic synapse	rs718712	2	EA
kegg_04726	Serotonergic synapse	rs7216764	2	EA
kegg_04726	Serotonergic synapse	rs890319	2	EA
kegg_04726	Serotonergic synapse	rs2208295	2	EA
kegg_04726	Serotonergic synapse	rs11575298	2	EA
kegg_04726	Serotonergic synapse	rs16847613	2	EA
kegg_04726	Serotonergic synapse	rs3204008	2	EA
kegg_04726	Serotonergic synapse	rs4279178	2	EA
kegg_04726	Serotonergic synapse	rs1037094	2	EA
kegg_04726	Serotonergic synapse	rs6056602	2	EA
kegg_04726	Serotonergic synapse	rs6593482	2	EA
kegg_04726	Serotonergic synapse	rs9427711	2	EA
kegg_04726	Serotonergic synapse	rs2049963	2	EA
kegg_04726	Serotonergic synapse	rs13082052	2	EA
kegg_04726	Serotonergic synapse	rs2414134	2	EA
kegg_04726	Serotonergic synapse	rs17591814	2	EA
kegg_04726	Serotonergic synapse	rs11179065	2	EA
kegg_04726	Serotonergic synapse	rs1253647	2	EA
kegg_04726	Serotonergic synapse	rs16929447	2	EA
kegg_04726	Serotonergic synapse	rs2239340	2	EA
kegg_04726	Serotonergic synapse	rs11631605	2	EA
kegg_04726	Serotonergic synapse	rs12666409	2	EA
kegg_04726	Serotonergic synapse	rs1511687	2	EA
kegg_04726	Serotonergic synapse	rs17720733	2	EA
kegg_04726	Serotonergic synapse	rs12330193	2	EA
kegg_04726	Serotonergic synapse	rs6140590	2	EA
kegg_04726	Serotonergic synapse	rs11583330	2	EA
kegg_04726	Serotonergic synapse	rs16878128	2	EA
kegg_04726	Serotonergic synapse	rs1028337	2	EA
kegg_04726	Serotonergic synapse	rs942639	2	EA
kegg_04726	Serotonergic synapse	rs4926156	2	EA
kegg_04726	Serotonergic synapse	rs7282878	2	EA
kegg_04726	Serotonergic synapse	rs7280046	2	EA
kegg_04726	Serotonergic synapse	rs4788423	2	EA
kegg_04726	Serotonergic synapse	rs35054010	2	EA
kegg_04726	Serotonergic synapse	rs6108280	2	EA
kegg_04726	Serotonergic synapse	rs4073665	2	EA
kegg_04726	Serotonergic synapse	rs7856137	2	EA
kegg_04726	Serotonergic synapse	rs7211524	2	EA
kegg_04726	Serotonergic synapse	rs12898904	2	EA
kegg_04726	Serotonergic synapse	rs9786963	2	EA
kegg_04726	Serotonergic synapse	rs6975312	2	EA
kegg_04726	Serotonergic synapse	rs4765870	2	EA
kegg_04726	Serotonergic synapse	rs17539326	2	EA
kegg_04726	Serotonergic synapse	rs10274707	2	EA
kegg_04726	Serotonergic synapse	rs9669045	2	EA
kegg_04726	Serotonergic synapse	rs7295089	2	EA
kegg_04726	Serotonergic synapse	rs1426210	2	EA
kegg_04726	Serotonergic synapse	rs4963989	2	EA
kegg_04726	Serotonergic synapse	rs6133602	2	EA
kegg_04726	Serotonergic synapse	rs363221	2	EA
kegg_04726	Serotonergic synapse	rs4140535	2	EA
kegg_04726	Serotonergic synapse	rs10953918	2	EA
kegg_04726	Serotonergic synapse	rs11572139	2	EA
kegg_04726	Serotonergic synapse	rs12149900	2	EA
kegg_04726	Serotonergic synapse	rs4917612	2	EA
kegg_04726	Serotonergic synapse	rs1034600	2	EA
kegg_04726	Serotonergic synapse	rs1923882	2	EA
kegg_04726	Serotonergic synapse	rs17706942	2	EA
kegg_04726	Serotonergic synapse	rs932476	1	EA
kegg_04726	Serotonergic synapse	rs11048667	1	EA
kegg_04726	Serotonergic synapse	rs9903921	1	EA
kegg_04726	Serotonergic synapse	rs1459780	1	EA
kegg_04726	Serotonergic synapse	rs13161058	1	EA
kegg_04726	Serotonergic synapse	rs2745756	1	EA
kegg_04726	Serotonergic synapse	rs4791040	1	EA
kegg_04726	Serotonergic synapse	rs10408880	1	EA
kegg_04726	Serotonergic synapse	rs151055	1	EA
kegg_04726	Serotonergic synapse	rs4791037	1	EA
kegg_04726	Serotonergic synapse	rs363226	1	EA
kegg_04726	Serotonergic synapse	rs1034937	1	EA
kegg_04726	Serotonergic synapse	rs802335	1	EA
kegg_04726	Serotonergic synapse	rs4783932	1	EA
kegg_04726	Serotonergic synapse	rs7866582	1	EA
kegg_04726	Serotonergic synapse	rs1316298	1	EA
kegg_04726	Serotonergic synapse	rs857989	1	EA
kegg_04726	Serotonergic synapse	rs2887780	1	EA
kegg_04726	Serotonergic synapse	rs655427	1	EA
kegg_04726	Serotonergic synapse	rs1496389	1	EA
kegg_04726	Serotonergic synapse	rs17376373	1	EA
kegg_04726	Serotonergic synapse	rs4765663	1	EA
kegg_04726	Serotonergic synapse	rs6133706	1	EA
kegg_04726	Serotonergic synapse	rs3738474	1	EA
kegg_04726	Serotonergic synapse	rs4074810	1	EA
kegg_04726	Serotonergic synapse	rs2306550	1	EA
kegg_04726	Serotonergic synapse	rs17133853	1	EA
kegg_04726	Serotonergic synapse	rs17110566	1	EA
kegg_04726	Serotonergic synapse	rs17482515	1	EA
kegg_04726	Serotonergic synapse	rs17041145	1	EA
kegg_04726	Serotonergic synapse	rs12405120	1	EA
kegg_04726	Serotonergic synapse	rs11221503	1	EA
kegg_04726	Serotonergic synapse	rs16931383	1	EA
kegg_04726	Serotonergic synapse	rs10774029	1	EA
kegg_04726	Serotonergic synapse	rs8056879	1	EA
kegg_04726	Serotonergic synapse	rs1049376	1	EA
kegg_04726	Serotonergic synapse	rs8038456	1	EA
kegg_04726	Serotonergic synapse	rs7808025	1	EA
kegg_04726	Serotonergic synapse	rs11048568	1	EA
kegg_04726	Serotonergic synapse	rs11572223	1	EA
kegg_04726	Serotonergic synapse	rs10875690	1	EA
kegg_04726	Serotonergic synapse	rs2386980	1	EA
kegg_04726	Serotonergic synapse	rs4238948	1	EA
kegg_04726	Serotonergic synapse	rs9840967	1	EA
kegg_04726	Serotonergic synapse	rs11048566	1	EA
kegg_04726	Serotonergic synapse	rs4859104	1	EA
kegg_04726	Serotonergic synapse	rs3125	1	EA
kegg_04726	Serotonergic synapse	rs2239074	1	EA
kegg_04726	Serotonergic synapse	rs2652442	1	EA
kegg_04726	Serotonergic synapse	rs6945280	1	EA
kegg_04726	Serotonergic synapse	rs6603803	1	EA
kegg_04726	Serotonergic synapse	rs7207345	1	EA
kegg_04726	Serotonergic synapse	rs2835923	1	EA
kegg_04726	Serotonergic synapse	rs2327072	1	EA
kegg_04726	Serotonergic synapse	rs7326071	1	EA
kegg_04726	Serotonergic synapse	rs2033912	1	EA
kegg_04726	Serotonergic synapse	rs2247833	1	EA
kegg_04726	Serotonergic synapse	rs11575387	1	EA
kegg_04726	Serotonergic synapse	rs4791036	1	EA
kegg_04726	Serotonergic synapse	rs1701000	1	EA
kegg_04726	Serotonergic synapse	rs1704352	1	EA
kegg_04726	Serotonergic synapse	rs12609735	1	EA
kegg_04726	Serotonergic synapse	rs3891301	1	EA
kegg_04726	Serotonergic synapse	rs964309	1	EA
kegg_04726	Serotonergic synapse	rs2283324	1	EA
kegg_04726	Serotonergic synapse	rs7307271	1	EA
kegg_04726	Serotonergic synapse	rs11062241	1	EA
kegg_04726	Serotonergic synapse	rs17762542	1	EA
kegg_04726	Serotonergic synapse	rs10224891	1	EA
kegg_04726	Serotonergic synapse	rs2402528	1	EA
kegg_04726	Serotonergic synapse	rs7202459	1	EA
kegg_04726	Serotonergic synapse	rs1159170	1	EA
kegg_04726	Serotonergic synapse	rs1013316	1	EA
kegg_04726	Serotonergic synapse	rs3774604	1	EA
kegg_04726	Serotonergic synapse	rs6766988	1	EA
kegg_04726	Serotonergic synapse	rs17686310	1	EA
kegg_04726	Serotonergic synapse	rs4926242	1	EA
kegg_04726	Serotonergic synapse	rs7915414	1	EA
kegg_04726	Serotonergic synapse	rs10491965	1	EA
kegg_04726	Serotonergic synapse	rs6039276	1	EA
kegg_04726	Serotonergic synapse	rs1019786	1	EA
kegg_04726	Serotonergic synapse	rs9659997	1	EA
kegg_04726	Serotonergic synapse	rs2774327	1	EA
kegg_04726	Serotonergic synapse	rs1644439	1	EA
kegg_04726	Serotonergic synapse	rs16959227	1	EA
kegg_04726	Serotonergic synapse	rs3779673	1	EA
kegg_04726	Serotonergic synapse	rs6504425	1	EA
kegg_04726	Serotonergic synapse	rs3784397	1	EA
kegg_04726	Serotonergic synapse	rs35150881	1	EA
kegg_04726	Serotonergic synapse	rs1557671	1	EA
kegg_04726	Serotonergic synapse	rs6442907	1	EA
kegg_04726	Serotonergic synapse	rs2803460	1	EA
kegg_04726	Serotonergic synapse	rs2270637	1	EA
kegg_04726	Serotonergic synapse	rs17463239	1	EA
kegg_04726	Serotonergic synapse	rs1253650	1	EA
kegg_04726	Serotonergic synapse	rs898423	1	EA
kegg_04726	Serotonergic synapse	rs7224199	1	EA
kegg_04726	Serotonergic synapse	rs6056072	1	EA
kegg_04726	Serotonergic synapse	rs363231	1	EA
kegg_04726	Serotonergic synapse	rs2351299	1	EA
kegg_04726	Serotonergic synapse	rs17110519	1	EA
kegg_04726	Serotonergic synapse	rs2239032	1	EA
kegg_04726	Serotonergic synapse	rs649526	1	EA
kegg_04726	Serotonergic synapse	rs11048556	1	EA
kegg_04726	Serotonergic synapse	rs2229637	1	EA
kegg_04726	Serotonergic synapse	rs6948806	1	EA
kegg_04726	Serotonergic synapse	rs3848831	1	EA
kegg_04726	Serotonergic synapse	rs7676327	1	EA
kegg_04726	Serotonergic synapse	rs11062086	1	EA
kegg_04726	Serotonergic synapse	rs11605489	1	EA
kegg_04726	Serotonergic synapse	rs17777511	1	EA
kegg_04726	Serotonergic synapse	rs12344444	1	EA
kegg_04726	Serotonergic synapse	rs12487452	1	EA
kegg_04726	Serotonergic synapse	rs12629984	1	EA
kegg_04726	Serotonergic synapse	rs2835875	1	EA
kegg_04726	Serotonergic synapse	rs802346	1	EA
kegg_04726	Serotonergic synapse	rs2400639	1	EA
kegg_04726	Serotonergic synapse	rs985933	1	EA
kegg_04726	Serotonergic synapse	rs3779078	1	EA
kegg_04726	Serotonergic synapse	rs16930705	1	EA
kegg_04726	Serotonergic synapse	rs12901016	1	EA
kegg_04726	Serotonergic synapse	rs7315855	1	EA
kegg_04726	Serotonergic synapse	rs17130314	1	EA
kegg_04726	Serotonergic synapse	rs7875020	1	EA
kegg_04726	Serotonergic synapse	rs11733050	1	EA
kegg_04726	Serotonergic synapse	rs2319523	1	EA
kegg_04726	Serotonergic synapse	rs17059514	1	EA
kegg_04726	Serotonergic synapse	rs557986	1	EA
kegg_04726	Serotonergic synapse	rs2830050	1	EA
kegg_04726	Serotonergic synapse	rs198142	1	EA
kegg_04726	Serotonergic synapse	rs4245549	1	EA
kegg_04726	Serotonergic synapse	rs9818111	1	EA
kegg_04726	Serotonergic synapse	rs7171512	1	EA
kegg_04726	Serotonergic synapse	rs2901127	1	EA
kegg_04726	Serotonergic synapse	rs7751022	1	EA
kegg_04726	Serotonergic synapse	rs11062260	1	EA
kegg_04726	Serotonergic synapse	rs16972972	1	EA
kegg_04726	Serotonergic synapse	rs10466907	1	EA
kegg_04726	Serotonergic synapse	rs12005780	1	EA
kegg_04726	Serotonergic synapse	rs4898721	1	EA
kegg_04726	Serotonergic synapse	rs11062204	1	EA
kegg_04726	Serotonergic synapse	rs7918101	1	EA
kegg_04726	Serotonergic synapse	rs6055987	1	EA
kegg_04726	Serotonergic synapse	rs1555202	1	EA
kegg_04726	Serotonergic synapse	rs2419549	1	EA
kegg_04726	Serotonergic synapse	rs7627615	1	EA
kegg_04726	Serotonergic synapse	rs11707976	1	EA
kegg_04726	Serotonergic synapse	rs17349305	1	EA
kegg_04726	Serotonergic synapse	rs34917285	1	EA
kegg_04726	Serotonergic synapse	rs10506001	1	EA
kegg_04726	Serotonergic synapse	rs807192	1	EA
kegg_04726	Serotonergic synapse	rs10842723	1	EA
kegg_04726	Serotonergic synapse	rs7330636	1	EA
kegg_04726	Serotonergic synapse	rs681264	1	EA
kegg_04726	Serotonergic synapse	rs3790757	1	EA
kegg_04726	Serotonergic synapse	rs2188354	1	EA
kegg_04726	Serotonergic synapse	rs174828	1	EA
kegg_04726	Serotonergic synapse	rs936249	1	EA
kegg_04726	Serotonergic synapse	rs8128570	1	EA
kegg_04726	Serotonergic synapse	rs6320	1	EA
kegg_04726	Serotonergic synapse	rs12638626	1	EA
kegg_04726	Serotonergic synapse	rs10075211	1	EA
kegg_04726	Serotonergic synapse	rs488618	1	EA
kegg_04726	Serotonergic synapse	rs2830048	1	EA
kegg_04726	Serotonergic synapse	rs3859675	1	EA
kegg_04726	Serotonergic synapse	rs11572307	1	EA
kegg_04726	Serotonergic synapse	rs8121979	1	EA
kegg_04726	Serotonergic synapse	rs934187	1	EA
kegg_04726	Serotonergic synapse	rs4760754	1	EA
kegg_04726	Serotonergic synapse	rs7305765	1	EA
kegg_04726	Serotonergic synapse	rs7259187	1	EA
kegg_04726	Serotonergic synapse	rs4979031	1	EA
kegg_04726	Serotonergic synapse	rs6133573	1	EA
kegg_04726	Serotonergic synapse	rs1531165	1	EA
kegg_04726	Serotonergic synapse	rs17472165	1	EA
kegg_04726	Serotonergic synapse	rs6133556	1	EA
kegg_04726	Serotonergic synapse	rs17142923	1	EA
kegg_04726	Serotonergic synapse	rs877483	1	EA
kegg_04726	Serotonergic synapse	rs4924595	1	EA
kegg_04726	Serotonergic synapse	rs12308848	1	EA
kegg_04726	Serotonergic synapse	rs4816063	1	EA
kegg_04726	Serotonergic synapse	rs17810486	1	EA
kegg_04726	Serotonergic synapse	rs6489367	1	EA
kegg_04726	Serotonergic synapse	rs2283294	1	EA
kegg_04726	Serotonergic synapse	rs1991722	1	EA
kegg_04726	Serotonergic synapse	rs1668555	1	EA
kegg_04726	Serotonergic synapse	rs2283314	1	EA
kegg_04726	Serotonergic synapse	rs9981525	1	EA
kegg_04726	Serotonergic synapse	rs976651	1	EA
kegg_04726	Serotonergic synapse	rs34729481	1	EA
kegg_04726	Serotonergic synapse	rs2025296	1	EA
kegg_04726	Serotonergic synapse	rs7163374	1	EA
kegg_04726	Serotonergic synapse	rs559479	1	EA
kegg_04726	Serotonergic synapse	rs162221	1	EA
kegg_04726	Serotonergic synapse	rs7977039	1	EA
kegg_04726	Serotonergic synapse	rs2112460	1	EA
kegg_04726	Serotonergic synapse	rs10306108	1	EA
kegg_04726	Serotonergic synapse	rs4685836	1	EA
kegg_04726	Serotonergic synapse	rs6516449	1	EA
kegg_04726	Serotonergic synapse	rs6077544	1	EA
kegg_04726	Serotonergic synapse	rs9641642	1	EA
kegg_04726	Serotonergic synapse	rs1237829	1	EA
kegg_04726	Serotonergic synapse	rs2291597	1	EA
kegg_04726	Serotonergic synapse	rs4816049	1	EA
kegg_04726	Serotonergic synapse	rs17059436	1	EA
kegg_04726	Serotonergic synapse	rs11575388	1	EA
kegg_04726	Serotonergic synapse	rs4790907	1	EA
kegg_04726	Serotonergic synapse	rs11769340	1	EA
kegg_04726	Serotonergic synapse	rs10489407	1	EA
kegg_04726	Serotonergic synapse	rs4947644	1	EA
kegg_04726	Serotonergic synapse	rs6039208	1	EA
kegg_04726	Serotonergic synapse	rs11087808	1	EA
kegg_04726	Serotonergic synapse	rs4963517	1	EA
kegg_04726	Serotonergic synapse	rs338625	1	EA
kegg_04726	Serotonergic synapse	rs1000347	1	EA
kegg_04726	Serotonergic synapse	rs10512510	1	EA
kegg_04726	Serotonergic synapse	rs2076690	1	EA
kegg_04726	Serotonergic synapse	rs17777630	1	EA
kegg_04726	Serotonergic synapse	rs7807335	1	EA
kegg_04726	Serotonergic synapse	rs17108437	1	EA
kegg_04726	Serotonergic synapse	rs12974945	1	EA
kegg_04726	Serotonergic synapse	rs2964771	1	EA
kegg_04726	Serotonergic synapse	rs1109361	1	EA
kegg_04726	Serotonergic synapse	rs2938270	1	EA
kegg_04726	Serotonergic synapse	rs1253653	1	EA
kegg_04726	Serotonergic synapse	rs12439687	1	EA
kegg_04726	Serotonergic synapse	rs10241877	1	EA
kegg_04726	Serotonergic synapse	rs7247328	1	EA
kegg_04726	Serotonergic synapse	rs11585051	1	EA
kegg_04726	Serotonergic synapse	rs7282908	1	EA
kegg_04726	Serotonergic synapse	rs198182	1	EA
kegg_04726	Serotonergic synapse	rs2103653	1	EA
kegg_04726	Serotonergic synapse	rs915800	1	EA
kegg_04726	Serotonergic synapse	rs8119707	1	EA
kegg_04726	Serotonergic synapse	rs17812348	1	EA
kegg_04726	Serotonergic synapse	rs4695209	1	EA
kegg_04726	Serotonergic synapse	rs4926264	1	EA
kegg_04726	Serotonergic synapse	rs8038471	1	EA
kegg_04726	Serotonergic synapse	rs7798324	1	EA
kegg_04726	Serotonergic synapse	rs2835906	1	EA
kegg_04726	Serotonergic synapse	rs10406639	1	EA
kegg_04726	Serotonergic synapse	rs13086677	1	EA
kegg_04726	Serotonergic synapse	rs10499695	1	EA
kegg_04726	Serotonergic synapse	rs7791875	1	EA
kegg_04726	Serotonergic synapse	rs2835927	1	EA
kegg_04726	Serotonergic synapse	rs1922283	1	EA
kegg_04726	Serotonergic synapse	rs1197703	1	EA
kegg_04726	Serotonergic synapse	rs11048555	1	EA
kegg_04726	Serotonergic synapse	rs216008	1	EA
kegg_04726	Serotonergic synapse	rs17759410	1	EA
kegg_04726	Serotonergic synapse	rs10771279	1	EA
kegg_04726	Serotonergic synapse	rs5755074	1	EA
kegg_04726	Serotonergic synapse	rs2523193	1	EA
kegg_04726	Serotonergic synapse	rs1775197	1	EA
kegg_04726	Serotonergic synapse	rs956952	1	EA
kegg_04726	Serotonergic synapse	rs16878041	1	EA
kegg_04726	Serotonergic synapse	rs1885884	1	EA
kegg_04726	Serotonergic synapse	rs7444072	1	EA
kegg_04726	Serotonergic synapse	rs2835984	1	EA
kegg_04726	Serotonergic synapse	rs11625461	1	EA
kegg_04726	Serotonergic synapse	rs17619636	1	EA
kegg_04726	Serotonergic synapse	rs17136627	1	EA
kegg_04726	Serotonergic synapse	rs6056175	1	EA
kegg_04726	Serotonergic synapse	rs4685762	1	EA
kegg_04726	Serotonergic synapse	rs4503598	1	EA
kegg_04726	Serotonergic synapse	rs899234	1	EA
kegg_04726	Serotonergic synapse	rs2223310	1	EA
kegg_04726	Serotonergic synapse	rs1980445	1	EA
kegg_04726	Serotonergic synapse	rs2051992	1	EA
kegg_04726	Serotonergic synapse	rs2207306	1	EA
kegg_04726	Serotonergic synapse	rs2836031	1	EA
kegg_04920	Adipocytokine signaling pathway	rs3767341	100	EA
kegg_04920	Adipocytokine signaling pathway	rs11763144	99	EA
kegg_04920	Adipocytokine signaling pathway	rs7358099	99	EA
kegg_04920	Adipocytokine signaling pathway	rs3820546	97	EA
kegg_04920	Adipocytokine signaling pathway	rs17479135	95	EA
kegg_04920	Adipocytokine signaling pathway	rs17032779	85	EA
kegg_04920	Adipocytokine signaling pathway	rs17134624	79	EA
kegg_04920	Adipocytokine signaling pathway	rs6531914	73	EA
kegg_04920	Adipocytokine signaling pathway	rs2229611	72	EA
kegg_04920	Adipocytokine signaling pathway	rs7565877	71	EA
kegg_04920	Adipocytokine signaling pathway	rs4282553	71	EA
kegg_04920	Adipocytokine signaling pathway	rs2946398	68	EA
kegg_04920	Adipocytokine signaling pathway	rs12304751	68	EA
kegg_04920	Adipocytokine signaling pathway	rs10001480	67	EA
kegg_04920	Adipocytokine signaling pathway	rs17698002	67	EA
kegg_04920	Adipocytokine signaling pathway	rs10773983	66	EA
kegg_04920	Adipocytokine signaling pathway	rs12045585	64	EA
kegg_04920	Adipocytokine signaling pathway	rs1642037	63	EA
kegg_04920	Adipocytokine signaling pathway	rs3019578	61	EA
kegg_04920	Adipocytokine signaling pathway	rs7034539	61	EA
kegg_04920	Adipocytokine signaling pathway	rs4930248	57	EA
kegg_04920	Adipocytokine signaling pathway	rs10224002	57	EA
kegg_04920	Adipocytokine signaling pathway	rs1610152	56	EA
kegg_04920	Adipocytokine signaling pathway	rs17822304	55	EA
kegg_04920	Adipocytokine signaling pathway	rs2031904	53	EA
kegg_04920	Adipocytokine signaling pathway	rs4536908	53	EA
kegg_04920	Adipocytokine signaling pathway	rs1800621	52	EA
kegg_04920	Adipocytokine signaling pathway	rs11065504	51	EA
kegg_04920	Adipocytokine signaling pathway	rs2300455	51	EA
kegg_04920	Adipocytokine signaling pathway	rs12732063	42	EA
kegg_04920	Adipocytokine signaling pathway	rs3755862	42	EA
kegg_04920	Adipocytokine signaling pathway	rs1887285	42	EA
kegg_04920	Adipocytokine signaling pathway	rs7656250	39	EA
kegg_04920	Adipocytokine signaling pathway	rs6474389	37	EA
kegg_04920	Adipocytokine signaling pathway	rs8078731	37	EA
kegg_04920	Adipocytokine signaling pathway	rs12981033	36	EA
kegg_04920	Adipocytokine signaling pathway	rs12330015	33	EA
kegg_04920	Adipocytokine signaling pathway	rs3766522	33	EA
kegg_04920	Adipocytokine signaling pathway	rs12821401	31	EA
kegg_04920	Adipocytokine signaling pathway	rs902177	30	EA
kegg_04920	Adipocytokine signaling pathway	rs3754219	30	EA
kegg_04920	Adipocytokine signaling pathway	rs13361707	29	EA
kegg_04920	Adipocytokine signaling pathway	rs652625	29	EA
kegg_04920	Adipocytokine signaling pathway	rs9805130	29	EA
kegg_04920	Adipocytokine signaling pathway	rs17786868	27	EA
kegg_04920	Adipocytokine signaling pathway	rs4253747	27	EA
kegg_04920	Adipocytokine signaling pathway	rs12406072	27	EA
kegg_04920	Adipocytokine signaling pathway	rs7445806	26	EA
kegg_04920	Adipocytokine signaling pathway	rs16974157	26	EA
kegg_04920	Adipocytokine signaling pathway	rs17129769	25	EA
kegg_04920	Adipocytokine signaling pathway	rs500766	24	EA
kegg_04920	Adipocytokine signaling pathway	rs1109760	24	EA
kegg_04920	Adipocytokine signaling pathway	rs2268389	24	EA
kegg_04920	Adipocytokine signaling pathway	rs12573280	22	EA
kegg_04920	Adipocytokine signaling pathway	rs1653586	20	EA
kegg_04920	Adipocytokine signaling pathway	rs4147385	19	EA
kegg_04920	Adipocytokine signaling pathway	rs6602820	19	EA
kegg_04920	Adipocytokine signaling pathway	rs7943745	19	EA
kegg_04920	Adipocytokine signaling pathway	rs278151	19	EA
kegg_04920	Adipocytokine signaling pathway	rs17674469	18	EA
kegg_04920	Adipocytokine signaling pathway	rs235219	18	EA
kegg_04920	Adipocytokine signaling pathway	rs4728191	17	EA
kegg_04920	Adipocytokine signaling pathway	rs2179761	17	EA
kegg_04920	Adipocytokine signaling pathway	rs7455706	15	EA
kegg_04920	Adipocytokine signaling pathway	rs1881629	15	EA
kegg_04920	Adipocytokine signaling pathway	rs16822570	14	EA
kegg_04920	Adipocytokine signaling pathway	rs1881634	14	EA
kegg_04920	Adipocytokine signaling pathway	rs591441	14	EA
kegg_04920	Adipocytokine signaling pathway	rs2104685	13	EA
kegg_04920	Adipocytokine signaling pathway	rs1804160	13	EA
kegg_04920	Adipocytokine signaling pathway	rs230500	13	EA
kegg_04920	Adipocytokine signaling pathway	rs10480299	13	EA
kegg_04920	Adipocytokine signaling pathway	rs7096751	13	EA
kegg_04920	Adipocytokine signaling pathway	rs934778	13	EA
kegg_04920	Adipocytokine signaling pathway	rs2036373	12	EA
kegg_04920	Adipocytokine signaling pathway	rs6657798	12	EA
kegg_04920	Adipocytokine signaling pathway	rs16850797	12	EA
kegg_04920	Adipocytokine signaling pathway	rs850857	12	EA
kegg_04920	Adipocytokine signaling pathway	rs17366743	12	EA
kegg_04920	Adipocytokine signaling pathway	rs6825707	11	EA
kegg_04920	Adipocytokine signaling pathway	rs4253662	11	EA
kegg_04920	Adipocytokine signaling pathway	rs3806318	11	EA
kegg_04920	Adipocytokine signaling pathway	rs17011297	11	EA
kegg_04920	Adipocytokine signaling pathway	rs10244329	10	EA
kegg_04920	Adipocytokine signaling pathway	rs16149	10	EA
kegg_04920	Adipocytokine signaling pathway	rs10927075	10	EA
kegg_04920	Adipocytokine signaling pathway	rs2538045	10	EA
kegg_04920	Adipocytokine signaling pathway	rs1881638	10	EA
kegg_04920	Adipocytokine signaling pathway	rs1800631	10	EA
kegg_04920	Adipocytokine signaling pathway	rs4862419	10	EA
kegg_04920	Adipocytokine signaling pathway	rs676944	10	EA
kegg_04920	Adipocytokine signaling pathway	rs3138053	9	EA
kegg_04920	Adipocytokine signaling pathway	rs17409687	9	EA
kegg_04920	Adipocytokine signaling pathway	rs370652	8	EA
kegg_04920	Adipocytokine signaling pathway	rs9436737	8	EA
kegg_04920	Adipocytokine signaling pathway	rs4887019	8	EA
kegg_04920	Adipocytokine signaling pathway	rs7565427	8	EA
kegg_04920	Adipocytokine signaling pathway	rs4536431	7	EA
kegg_04920	Adipocytokine signaling pathway	rs11768438	7	EA
kegg_04920	Adipocytokine signaling pathway	rs246096	7	EA
kegg_04920	Adipocytokine signaling pathway	rs10002590	7	EA
kegg_04920	Adipocytokine signaling pathway	rs7953150	7	EA
kegg_04920	Adipocytokine signaling pathway	rs285480	7	EA
kegg_04920	Adipocytokine signaling pathway	rs971285	6	EA
kegg_04920	Adipocytokine signaling pathway	rs8036250	6	EA
kegg_04920	Adipocytokine signaling pathway	rs17875671	6	EA
kegg_04920	Adipocytokine signaling pathway	rs4560769	6	EA
kegg_04920	Adipocytokine signaling pathway	rs874016	6	EA
kegg_04920	Adipocytokine signaling pathway	rs4766565	6	EA
kegg_04920	Adipocytokine signaling pathway	rs1554336	6	EA
kegg_04920	Adipocytokine signaling pathway	rs2122627	6	EA
kegg_04920	Adipocytokine signaling pathway	rs10927028	6	EA
kegg_04920	Adipocytokine signaling pathway	rs16861205	6	EA
kegg_04920	Adipocytokine signaling pathway	rs10881582	6	EA
kegg_04920	Adipocytokine signaling pathway	rs461404	5	EA
kegg_04920	Adipocytokine signaling pathway	rs11743623	5	EA
kegg_04920	Adipocytokine signaling pathway	rs5745984	5	EA
kegg_04920	Adipocytokine signaling pathway	rs3774909	5	EA
kegg_04920	Adipocytokine signaling pathway	rs2060981	5	EA
kegg_04920	Adipocytokine signaling pathway	rs10471180	5	EA
kegg_04920	Adipocytokine signaling pathway	rs10932980	5	EA
kegg_04920	Adipocytokine signaling pathway	rs1860545	5	EA
kegg_04920	Adipocytokine signaling pathway	rs1105401	5	EA
kegg_04920	Adipocytokine signaling pathway	rs11065634	5	EA
kegg_04920	Adipocytokine signaling pathway	rs12580798	5	EA
kegg_04920	Adipocytokine signaling pathway	rs6863088	5	EA
kegg_04920	Adipocytokine signaling pathway	rs3731597	4	EA
kegg_04920	Adipocytokine signaling pathway	rs4796793	4	EA
kegg_04920	Adipocytokine signaling pathway	rs13190345	4	EA
kegg_04920	Adipocytokine signaling pathway	rs7780008	4	EA
kegg_04920	Adipocytokine signaling pathway	rs10856856	4	EA
kegg_04920	Adipocytokine signaling pathway	rs13126272	4	EA
kegg_04920	Adipocytokine signaling pathway	rs2241767	4	EA
kegg_04920	Adipocytokine signaling pathway	rs2058033	4	EA
kegg_04920	Adipocytokine signaling pathway	rs10439277	4	EA
kegg_04920	Adipocytokine signaling pathway	rs10952317	4	EA
kegg_04920	Adipocytokine signaling pathway	rs13101254	4	EA
kegg_04920	Adipocytokine signaling pathway	rs17132127	4	EA
kegg_04920	Adipocytokine signaling pathway	rs560887	4	EA
kegg_04920	Adipocytokine signaling pathway	rs4766455	3	EA
kegg_04920	Adipocytokine signaling pathway	rs166899	3	EA
kegg_04920	Adipocytokine signaling pathway	rs2727551	3	EA
kegg_04920	Adipocytokine signaling pathway	rs5770917	3	EA
kegg_04920	Adipocytokine signaling pathway	rs6951110	3	EA
kegg_04920	Adipocytokine signaling pathway	rs2143749	3	EA
kegg_04920	Adipocytokine signaling pathway	rs12706918	3	EA
kegg_04920	Adipocytokine signaling pathway	rs12503051	3	EA
kegg_04920	Adipocytokine signaling pathway	rs10489103	3	EA
kegg_04920	Adipocytokine signaling pathway	rs17112737	3	EA
kegg_04920	Adipocytokine signaling pathway	rs1105297	3	EA
kegg_04920	Adipocytokine signaling pathway	rs11259211	3	EA
kegg_04920	Adipocytokine signaling pathway	rs7561624	3	EA
kegg_04920	Adipocytokine signaling pathway	rs4648110	3	EA
kegg_04920	Adipocytokine signaling pathway	rs17449015	3	EA
kegg_04920	Adipocytokine signaling pathway	rs496888	3	EA
kegg_04920	Adipocytokine signaling pathway	rs5770916	3	EA
kegg_04920	Adipocytokine signaling pathway	rs618283	3	EA
kegg_04920	Adipocytokine signaling pathway	rs913594	3	EA
kegg_04920	Adipocytokine signaling pathway	rs636819	3	EA
kegg_04920	Adipocytokine signaling pathway	rs1537593	3	EA
kegg_04920	Adipocytokine signaling pathway	rs11552145	3	EA
kegg_04920	Adipocytokine signaling pathway	rs7214864	3	EA
kegg_04920	Adipocytokine signaling pathway	rs681071	3	EA
kegg_04920	Adipocytokine signaling pathway	rs2516557	3	EA
kegg_04920	Adipocytokine signaling pathway	rs3019587	3	EA
kegg_04920	Adipocytokine signaling pathway	rs2240807	3	EA
kegg_04920	Adipocytokine signaling pathway	rs4648068	3	EA
kegg_04920	Adipocytokine signaling pathway	rs1342382	3	EA
kegg_04920	Adipocytokine signaling pathway	rs11612414	3	EA
kegg_04920	Adipocytokine signaling pathway	rs2440861	2	EA
kegg_04920	Adipocytokine signaling pathway	rs11101314	2	EA
kegg_04920	Adipocytokine signaling pathway	rs17451111	2	EA
kegg_04920	Adipocytokine signaling pathway	rs12302686	2	EA
kegg_04920	Adipocytokine signaling pathway	rs1558294	2	EA
kegg_04920	Adipocytokine signaling pathway	rs1108722	2	EA
kegg_04920	Adipocytokine signaling pathway	rs9135	2	EA
kegg_04920	Adipocytokine signaling pathway	rs11585329	2	EA
kegg_04920	Adipocytokine signaling pathway	rs11259425	2	EA
kegg_04920	Adipocytokine signaling pathway	rs16148	2	EA
kegg_04920	Adipocytokine signaling pathway	rs11612383	2	EA
kegg_04920	Adipocytokine signaling pathway	rs7904386	2	EA
kegg_04920	Adipocytokine signaling pathway	rs4439448	2	EA
kegg_04920	Adipocytokine signaling pathway	rs12900547	2	EA
kegg_04920	Adipocytokine signaling pathway	rs11103482	2	EA
kegg_04920	Adipocytokine signaling pathway	rs4648069	2	EA
kegg_04920	Adipocytokine signaling pathway	rs7112615	2	EA
kegg_04920	Adipocytokine signaling pathway	rs246085	2	EA
kegg_04920	Adipocytokine signaling pathway	rs2241220	2	EA
kegg_04920	Adipocytokine signaling pathway	rs2654185	2	EA
kegg_04920	Adipocytokine signaling pathway	rs10517031	2	EA
kegg_04920	Adipocytokine signaling pathway	rs10074991	2	EA
kegg_04920	Adipocytokine signaling pathway	rs16874367	2	EA
kegg_04920	Adipocytokine signaling pathway	rs6593739	2	EA
kegg_04920	Adipocytokine signaling pathway	rs16874971	2	EA
kegg_04920	Adipocytokine signaling pathway	rs694917	2	EA
kegg_04920	Adipocytokine signaling pathway	rs746332	2	EA
kegg_04920	Adipocytokine signaling pathway	rs6448227	2	EA
kegg_04920	Adipocytokine signaling pathway	rs3768045	2	EA
kegg_04920	Adipocytokine signaling pathway	rs5006575	2	EA
kegg_04920	Adipocytokine signaling pathway	rs2071045	2	EA
kegg_04920	Adipocytokine signaling pathway	rs4887017	1	EA
kegg_04920	Adipocytokine signaling pathway	rs10499858	1	EA
kegg_04920	Adipocytokine signaling pathway	rs5746016	1	EA
kegg_04920	Adipocytokine signaling pathway	rs2376018	1	EA
kegg_04920	Adipocytokine signaling pathway	rs5412	1	EA
kegg_04920	Adipocytokine signaling pathway	rs9648724	1	EA
kegg_04920	Adipocytokine signaling pathway	rs4631369	1	EA
kegg_04920	Adipocytokine signaling pathway	rs3132294	1	EA
kegg_04920	Adipocytokine signaling pathway	rs3774908	1	EA
kegg_04920	Adipocytokine signaling pathway	rs413185	1	EA
kegg_04920	Adipocytokine signaling pathway	rs2419629	1	EA
kegg_04920	Adipocytokine signaling pathway	rs1998940	1	EA
kegg_04920	Adipocytokine signaling pathway	rs12339187	1	EA
kegg_04920	Adipocytokine signaling pathway	rs2796519	1	EA
kegg_04920	Adipocytokine signaling pathway	rs12540943	1	EA
kegg_04920	Adipocytokine signaling pathway	rs12269373	1	EA
kegg_04920	Adipocytokine signaling pathway	rs2538036	1	EA
kegg_04920	Adipocytokine signaling pathway	rs12644947	1	EA
kegg_04920	Adipocytokine signaling pathway	rs157871	1	EA
kegg_04920	Adipocytokine signaling pathway	rs3821799	1	EA
kegg_04920	Adipocytokine signaling pathway	rs2288587	1	EA
kegg_04920	Adipocytokine signaling pathway	rs17011659	1	EA
kegg_04920	Adipocytokine signaling pathway	rs8101237	1	EA
kegg_04920	Adipocytokine signaling pathway	rs4253778	1	EA
kegg_04920	Adipocytokine signaling pathway	rs6476934	1	EA
kegg_04920	Adipocytokine signaling pathway	rs12645360	1	EA
kegg_04920	Adipocytokine signaling pathway	rs16135	1	EA
kegg_04920	Adipocytokine signaling pathway	rs752739	1	EA
kegg_04920	Adipocytokine signaling pathway	rs12539356	1	EA
kegg_04920	Adipocytokine signaling pathway	rs8037412	1	EA
kegg_04920	Adipocytokine signaling pathway	rs2167270	1	EA
kegg_04920	Adipocytokine signaling pathway	rs9884770	1	EA
kegg_04920	Adipocytokine signaling pathway	rs16874750	1	EA
kegg_04920	Adipocytokine signaling pathway	rs3794021	1	EA
kegg_04920	Adipocytokine signaling pathway	rs10958713	1	EA
kegg_04920	Adipocytokine signaling pathway	rs1837984	1	EA
kegg_04920	Adipocytokine signaling pathway	rs2924689	1	EA
kegg_04920	Adipocytokine signaling pathway	rs7518849	1	EA
kegg_04920	Adipocytokine signaling pathway	rs10517032	1	EA
kegg_04920	Adipocytokine signaling pathway	rs2275735	1	EA
kegg_04920	Adipocytokine signaling pathway	rs2970861	1	EA
kegg_04920	Adipocytokine signaling pathway	rs2366855	1	EA
kegg_04920	Adipocytokine signaling pathway	rs1061628	1	EA
kegg_04920	Adipocytokine signaling pathway	rs11770376	1	EA
kegg_04920	Adipocytokine signaling pathway	rs624016	1	EA
kegg_04920	Adipocytokine signaling pathway	rs9304930	1	EA
kegg_04920	Adipocytokine signaling pathway	rs2727564	1	EA
kegg_04920	Adipocytokine signaling pathway	rs4886563	1	EA
kegg_04920	Adipocytokine signaling pathway	rs6955784	1	EA
kegg_04920	Adipocytokine signaling pathway	rs9304929	1	EA
kegg_04920	Adipocytokine signaling pathway	rs11767361	1	EA
kegg_04920	Adipocytokine signaling pathway	rs4253655	1	EA
kegg_04920	Adipocytokine signaling pathway	rs7895774	1	EA
kegg_04920	Adipocytokine signaling pathway	rs17208239	1	EA
kegg_04920	Adipocytokine signaling pathway	rs4282823	1	EA
kegg_04920	Adipocytokine signaling pathway	rs7071514	1	EA
kegg_04920	Adipocytokine signaling pathway	rs6669354	1	EA
kegg_04920	Adipocytokine signaling pathway	rs661891	1	EA
kegg_04920	Adipocytokine signaling pathway	rs4697435	1	EA
kegg_04920	Adipocytokine signaling pathway	rs11061935	1	EA
kegg_04920	Adipocytokine signaling pathway	rs12062820	1	EA
kegg_04920	Adipocytokine signaling pathway	rs17132288	1	EA
kegg_04920	Adipocytokine signaling pathway	rs17127807	1	EA
kegg_04920	Adipocytokine signaling pathway	rs16830121	1	EA
kegg_04920	Adipocytokine signaling pathway	rs3794208	1	EA
kegg_04920	Adipocytokine signaling pathway	rs7534117	1	EA
kegg_04920	Adipocytokine signaling pathway	rs1460767	1	EA
kegg_04920	Adipocytokine signaling pathway	rs11101320	1	EA
kegg_04920	Adipocytokine signaling pathway	rs3793730	1	EA
kegg_04920	Adipocytokine signaling pathway	rs1017639	1	EA
kegg_04920	Adipocytokine signaling pathway	rs285482	1	EA
kegg_04920	Adipocytokine signaling pathway	rs7969109	1	EA
kegg_04920	Adipocytokine signaling pathway	rs2589523	1	EA
kegg_04920	Adipocytokine signaling pathway	rs2288693	1	EA
kegg_04920	Adipocytokine signaling pathway	rs7978168	1	EA
kegg_04920	Adipocytokine signaling pathway	rs16874317	1	EA
kegg_04920	Adipocytokine signaling pathway	rs6008197	1	EA
kegg_04920	Adipocytokine signaling pathway	rs12668080	1	EA
kegg_04920	Adipocytokine signaling pathway	rs4766587	1	EA
kegg_04920	Adipocytokine signaling pathway	rs4141480	1	EA
kegg_04920	Adipocytokine signaling pathway	rs12584136	1	EA
kegg_04920	Adipocytokine signaling pathway	rs1044471	1	EA
kegg_04920	Adipocytokine signaling pathway	rs16822615	1	EA
kegg_04920	Adipocytokine signaling pathway	rs10215288	1	EA
kegg_04920	Adipocytokine signaling pathway	rs12052364	1	EA
kegg_04920	Adipocytokine signaling pathway	rs3025118	1	EA
kegg_04920	Adipocytokine signaling pathway	rs4648116	1	EA
kegg_04920	Adipocytokine signaling pathway	rs593608	1	EA
kegg_04920	Adipocytokine signaling pathway	rs4989513	1	EA
kegg_04920	Adipocytokine signaling pathway	rs11061946	1	EA
kegg_04920	Adipocytokine signaling pathway	rs2727550	1	EA
kegg_04920	Adipocytokine signaling pathway	rs11595324	1	EA
kegg_04924	Renin secretion	rs4765873	95	EA
kegg_04924	Renin secretion	rs1027478	93	EA
kegg_04924	Renin secretion	rs6039109	90	EA
kegg_04924	Renin secretion	rs6445598	86	EA
kegg_04924	Renin secretion	rs17390995	84	EA
kegg_04924	Renin secretion	rs7803484	82	EA
kegg_04924	Renin secretion	rs17654212	81	EA
kegg_04924	Renin secretion	rs6026574	81	EA
kegg_04924	Renin secretion	rs5744367	79	EA
kegg_04924	Renin secretion	rs11568030	79	EA
kegg_04924	Renin secretion	rs10824541	78	EA
kegg_04924	Renin secretion	rs8386	77	EA
kegg_04924	Renin secretion	rs1926723	71	EA
kegg_04924	Renin secretion	rs4980117	70	EA
kegg_04924	Renin secretion	rs710889	69	EA
kegg_04924	Renin secretion	rs12581084	67	EA
kegg_04924	Renin secretion	rs6980426	67	EA
kegg_04924	Renin secretion	rs11062095	65	EA
kegg_04924	Renin secretion	rs7968680	64	EA
kegg_04924	Renin secretion	rs11595437	62	EA
kegg_04924	Renin secretion	rs12706644	60	EA
kegg_04924	Renin secretion	rs3774430	60	EA
kegg_04924	Renin secretion	rs10047560	58	EA
kegg_04924	Renin secretion	rs2279749	57	EA
kegg_04924	Renin secretion	rs3774560	56	EA
kegg_04924	Renin secretion	rs11772988	56	EA
kegg_04924	Renin secretion	rs11062282	55	EA
kegg_04924	Renin secretion	rs722271	54	EA
kegg_04924	Renin secretion	rs12815170	51	EA
kegg_04924	Renin secretion	rs4745664	50	EA
kegg_04924	Renin secretion	rs10932201	49	EA
kegg_04924	Renin secretion	rs7302743	48	EA
kegg_04924	Renin secretion	rs3782291	47	EA
kegg_04924	Renin secretion	rs2176283	47	EA
kegg_04924	Renin secretion	rs2659501	46	EA
kegg_04924	Renin secretion	rs2239079	45	EA
kegg_04924	Renin secretion	rs17153496	45	EA
kegg_04924	Renin secretion	rs4816093	45	EA
kegg_04924	Renin secretion	rs17265405	44	EA
kegg_04924	Renin secretion	rs10744560	43	EA
kegg_04924	Renin secretion	rs11001963	41	EA
kegg_04924	Renin secretion	rs4324	41	EA
kegg_04924	Renin secretion	rs12706672	41	EA
kegg_04924	Renin secretion	rs2217895	40	EA
kegg_04924	Renin secretion	rs11923960	40	EA
kegg_04924	Renin secretion	rs17159702	39	EA
kegg_04924	Renin secretion	rs11045232	39	EA
kegg_04924	Renin secretion	rs7304649	39	EA
kegg_04924	Renin secretion	rs4765934	39	EA
kegg_04924	Renin secretion	rs16847674	38	EA
kegg_04924	Renin secretion	rs17033516	38	EA
kegg_04924	Renin secretion	rs17389980	38	EA
kegg_04924	Renin secretion	rs1931363	35	EA
kegg_04924	Renin secretion	rs4765701	35	EA
kegg_04924	Renin secretion	rs7971334	35	EA
kegg_04924	Renin secretion	rs17153558	35	EA
kegg_04924	Renin secretion	rs4765966	34	EA
kegg_04924	Renin secretion	rs10800901	34	EA
kegg_04924	Renin secretion	rs4835412	34	EA
kegg_04924	Renin secretion	rs10848635	31	EA
kegg_04924	Renin secretion	rs11708908	31	EA
kegg_04924	Renin secretion	rs7316566	30	EA
kegg_04924	Renin secretion	rs4639051	30	EA
kegg_04924	Renin secretion	rs7267438	29	EA
kegg_04924	Renin secretion	rs16933997	28	EA
kegg_04924	Renin secretion	rs7313403	28	EA
kegg_04924	Renin secretion	rs2659551	28	EA
kegg_04924	Renin secretion	rs4684418	28	EA
kegg_04924	Renin secretion	rs6486795	28	EA
kegg_04924	Renin secretion	rs2142976	27	EA
kegg_04924	Renin secretion	rs4915484	27	EA
kegg_04924	Renin secretion	rs4762978	27	EA
kegg_04924	Renin secretion	rs17033484	27	EA
kegg_04924	Renin secretion	rs3821858	26	EA
kegg_04924	Renin secretion	rs17264887	26	EA
kegg_04924	Renin secretion	rs10947427	25	EA
kegg_04924	Renin secretion	rs9816891	25	EA
[truncated: 7,449 more rows]

## Sheet: Table S7
Supplementary Table S7. Analysis result for previously reported GO pathways Significant liability pathways in EA, CH and AA populations
Pathways in red represent pathways associated with increased liability in schizophrenia
				EA		CH		AA
Pubmed id	GO id	GO pathway type	Name	odds ratio	FDR	odds ratio	FDR	odds ratio	FDR
25056061	GO:0000077	biological_process	DNA damage checkpoint	0.996(0.982-1.011)	0.545253	0.968(0.945-0.991)	0.170006	0.953(0.917-0.99)	0.0336877
25056061	GO:0000978	molecular_function	RNA polymerase II core promoter proximal region sequence-specific DNA binding	1.043(1.027-1.058)	0.000972245	1.153(1.126-1.181)	9.6052e-10	1.203(1.157-1.249)	3.92677e-09
20613869	GO:0001505	biological_process	regulation of neurotransmitter levels	1.043(1.028-1.058)	0.00155445	1.032(1.005-1.058)	0.166341	1.024(0.988-1.06)	0.634788
25056061	GO:0002039	molecular_function	p53 binding	1.076(1.06-1.093)	2.86458e-11	0.997(0.975-1.019)	0.389669	1.062(1.024-1.1)	0.150461
20613869	GO:0004888	molecular_function	transmembrane signaling receptor activity	1.014(0.996-1.032)	0.133839	0.974(0.95-0.998)	0.0793023	1.305(1.249-1.361)	1.51077e-13
20613869	GO:0004970	molecular_function	ionotropic glutamate receptor activity	0.961(0.945-0.977)	6.57189e-05	1.004(0.983-1.025)	0.589235	1.12(1.084-1.156)	0.00213987
20613869	GO:0005102	molecular_function	receptor binding	1.012(0.994-1.031)	0.448328	1.009(0.98-1.038)	0.539285	1.084(1.04-1.128)	0.556165
20613869	GO:0005216	molecular_function	ion channel activity	1(0.982-1.018)	0.904283	1.077(1.052-1.102)	0.00235812	1.099(1.057-1.141)	0.0289344
20613869	GO:0005230	molecular_function	extracellular ligand-gated ion channel activity	0.971(0.954-0.989)	0.0126952	1.023(1-1.047)	0.226703	1.106(1.065-1.147)	0.0154012
20613869	GO:0005231	molecular_function	excitatory extracellular ligand-gated ion channel activity	1.002(0.987-1.016)	0.969894	0.998(0.974-1.023)	0.350979	1.015(0.975-1.055)	0.555594
20613869	GO:0005234	molecular_function	extracellular-glutamate-gated ion channel activity	0.958(0.942-0.973)	0.00180249	1.017(0.994-1.041)	0.0764078	1.017(0.983-1.051)	0.240109
25056061	GO:0005244	molecular_function	voltage-gated ion channel activity	1.096(1.079-1.112)	1.37273e-14	0.963(0.941-0.985)	0.0465962	1.013(0.977-1.05)	0.906709
25056061	GO:0005262	molecular_function	calcium channel activity	0.952(0.939-0.965)	4.79813e-05	0.946(0.926-0.966)	0.0637967	1.087(1.045-1.129)	0.028889
20613869	GO:0005615	cellular_component	extracellular space	1.109(1.091-1.128)	1.7005e-14	1.061(1.037-1.086)	0.0244061	1.141(1.093-1.189)	2.40272e-05
25056061	GO:0005689	cellular_component	U12-type spliceosomal complex	\N	\N	\N	\N	1.032(0.989-1.074)	0.98774
20613869	GO:0005887	cellular_component	integral component of plasma membrane	1.015(0.997-1.033)	0.380248	1.063(1.034-1.092)	0.000259795	1.219(1.167-1.27)	1.69246e-06
25056061	GO:0006305	biological_process	DNA alkylation	1.032(1.016-1.049)	0.485298	1.057(1.03-1.085)	0.00121825	1.082(1.042-1.122)	0.00400634
25056061	GO:0006306	biological_process	DNA methylation	1.032(1.015-1.049)	0.34571	1.051(1.026-1.076)	0.131343	1.11(1.064-1.156)	0.277509
25056061	GO:0006400	biological_process	tRNA modification	1(0.984-1.016)	0.603759	0.956(0.93-0.983)	0.0125965	1.122(1.074-1.171)	0.00571962
25056061	GO:0006465	biological_process	signal peptide processing	0.987(0.972-1.003)	0.545163	0.96(0.934-0.985)	0.00182054	0.951(0.912-0.99)	0.00992008
25056061	GO:0006479	biological_process	protein methylation	1.065(1.05-1.081)	0.000103901	0.879(0.858-0.901)	3.05898e-09	1.127(1.084-1.17)	0.0165408
20613869	GO:0006811	biological_process	ion transport	0.982(0.963-1.001)	0.0827695	1.023(0.994-1.052)	0.331406	1.041(1.001-1.081)	0.719699
20613869	GO:0006915	biological_process	apoptotic process	0.995(0.979-1.01)	0.0392603	0.99(0.965-1.015)	0.70288	1.333(1.277-1.389)	7.32533e-15
20613869	GO:0007166	biological_process	cell surface receptor signaling pathway	0.966(0.947-0.985)	0.388365	1.024(0.996-1.051)	0.389669	1.132(1.086-1.179)	0.00337772
20613869	GO:0007187	biological_process	G-protein coupled receptor signaling pathway, coupled to cyclic nucleotide second messenger	1.046(1.03-1.061)	0.0126952	0.974(0.952-0.996)	0.274585	0.964(0.926-1.003)	0.00337772
20613869	GO:0007188	biological_process	adenylate cyclase-modulating G-protein coupled receptor signaling pathway	1.05(1.033-1.067)	0.000713954	0.978(0.955-1.001)	0.0637967	0.97(0.932-1.009)	0.153949
25056061	GO:0007193	biological_process	adenylate cyclase-inhibiting G-protein coupled receptor signaling pathway	1.038(1.022-1.054)	0.0121376	0.986(0.964-1.008)	0.0637967	1.013(0.98-1.047)	0.188106
20613869	GO:0007267	biological_process	cell-cell signaling	1.026(1.007-1.045)	0.0445035	1.006(0.984-1.029)	0.977498	1.084(1.037-1.131)	0.367421
20613869	GO:0007268	biological_process	chemical synaptic transmission	1.032(1.016-1.048)	0.00675294	1.009(0.986-1.033)	0.274585	1.047(1.006-1.088)	0.572762
25056061	GO:0008022	molecular_function	protein C-terminus binding	1.06(1.045-1.075)	0.000415012	1.065(1.043-1.087)	0.00319544	1.398(1.339-1.456)	9.02196e-18
20613869	GO:0008066	molecular_function	glutamate receptor activity	1.01(0.996-1.024)	0.247196	1.001(0.979-1.023)	0.429516	1.164(1.119-1.21)	2.98308e-07
20613869	GO:0008083	molecular_function	growth factor activity	1.012(0.997-1.028)	0.743431	1.103(1.076-1.129)	3.43942e-07	1.152(1.108-1.196)	2.7286e-06
25056061	GO:0008170	molecular_function	N-methyltransferase activity	1.025(1.009-1.041)	0.223156	0.87(0.849-0.891)	3.00505e-10	1.115(1.073-1.158)	0.000217542
25056061	GO:0008213	biological_process	protein alkylation	1.075(1.06-1.09)	2.02476e-07	0.882(0.861-0.904)	1.87743e-09	1.127(1.088-1.166)	0.00549787
20613869	GO:0008219	biological_process	cell death	1.005(0.989-1.022)	0.41278	0.973(0.95-0.996)	0.0442063	1.283(1.235-1.331)	1.22263e-12
20613869	GO:0008227	molecular_function	G-protein coupled amine receptor activity	1.013(0.995-1.032)	0.116972	0.997(0.973-1.02)	0.192535	1.023(0.975-1.072)	0.98774
24901509	GO:0008270	molecular_function	zinc ion binding	1.037(1.019-1.054)	0.0124777	0.928(0.902-0.955)	0.000467615	1.254(1.202-1.306)	2.09796e-08
25056061	GO:0008276	molecular_function	protein methyltransferase activity	1.034(1.02-1.049)	0.0367869	0.889(0.868-0.91)	1.74766e-10	1.132(1.092-1.173)	0.0395202
25056061	GO:0008757	molecular_function	S-adenosylmethionine-dependent methyltransferase activity	0.992(0.979-1.006)	0.596971	0.871(0.851-0.891)	3.16345e-11	1.149(1.113-1.185)	1.06764e-05
25056061	GO:0010498	biological_process	proteasomal protein catabolic process	1.06(1.043-1.077)	0.000746887	1.065(1.038-1.092)	4.86054e-05	1.209(1.162-1.256)	9.86674e-08
24901509	GO:0010628	biological_process	positive regulation of gene expression	1.033(1.017-1.048)	0.0886661	1.031(1.007-1.054)	0.204714	1.314(1.261-1.366)	5.68777e-16
25056061	GO:0010893	biological_process	positive regulation of steroid biosynthetic process	1.056(1.03-1.081)	0.0259359	\N	\N	1.105(1.062-1.148)	0.0588098
20613869	GO:0012501	biological_process	programmed cell death	0.999(0.981-1.017)	0.904283	0.983(0.959-1.007)	0.0442063	1.291(1.239-1.343)	1.08521e-14
25599223	GO:0014069	cellular_component	postsynaptic density	1.024(1.009-1.039)	0.527134	1.044(1.021-1.068)	0.0145914	0.976(0.937-1.014)	0.00121287
25056061	GO:0014072	biological_process	response to isoquinoline alkaloid	0.993(0.976-1.011)	0.353737	0.973(0.95-0.997)	0.0313217	1.017(0.978-1.057)	0.46457
20613869	GO:0015075	molecular_function	ion transmembrane transporter activity	0.977(0.959-0.995)	0.0936648	1.026(0.997-1.054)	0.804242	1.057(1.019-1.096)	0.194569
25056061	GO:0015085	molecular_function	calcium ion transmembrane transporter activity	0.938(0.923-0.952)	3.90753e-09	0.939(0.915-0.962)	0.0458405	1.113(1.073-1.154)	0.00502779
20613869	GO:0015267	molecular_function	channel activity	1.003(0.985-1.022)	0.986631	1.058(1.032-1.083)	0.00850466	1.076(1.037-1.116)	0.0381234
20613869	GO:0015276	molecular_function	ligand-gated ion channel activity	0.936(0.921-0.95)	3.34843e-06	1.017(0.992-1.042)	0.604487	0.994(0.966-1.023)	0.112886
25056061	GO:0015464	molecular_function	acetylcholine receptor activity	0.988(0.972-1.003)	0.485298	1.035(1.006-1.064)	0.0532983	0.959(0.918-0.999)	0.00117631
25056061	GO:0015740	biological_process	C4-dicarboxylate transport	0.997(0.984-1.009)	0.961079	0.92(0.893-0.947)	5.77264e-08	1.041(1-1.082)	0.573423
25056061	GO:0016278	molecular_function	lysine N-methyltransferase activity	1.055(1.038-1.073)	0.00604273	0.955(0.929-0.981)	0.0670858	1.023(0.988-1.058)	0.733692
25056061	GO:0016279	molecular_function	protein-lysine N-methyltransferase activity	1.051(1.036-1.066)	0.00585948	0.947(0.922-0.972)	0.00242129	1.042(1.003-1.081)	0.634788
25056061	GO:0016363	cellular_component	nuclear matrix	1.053(1.037-1.069)	0.000344067	1.025(1.001-1.049)	0.429516	1.053(1.017-1.09)	0.400225
25056061	GO:0016571	biological_process	histone methylation	1.094(1.078-1.111)	1.41881e-09	0.844(0.824-0.864)	6.56239e-14	1.189(1.143-1.234)	4.49123e-05
20613869	GO:0016917	molecular_function	GABA receptor activity	0.979(0.964-0.994)	0.0997372	1.048(1.02-1.076)	0.062351	0.993(0.954-1.033)	0.29055
25056061	GO:0017144	biological_process	drug metabolic process	0.998(0.982-1.014)	0.503326	1.157(1.126-1.188)	1.87743e-09	0.885(0.852-0.918)	0.000181785
25056061	GO:0018024	molecular_function	histone-lysine N-methyltransferase activity	1.033(1.019-1.047)	0.0241791	0.937(0.91-0.963)	0.000976014	1.023(0.984-1.062)	0.973666
20613869	GO:0019226	biological_process	transmission of nerve impulse	1.041(1.025-1.056)	0.00155445	1.041(1.019-1.064)	0.137957	1.015(0.977-1.052)	0.973666
26193471	GO:0019882	biological_process	antigen processing and presentation	1.015(0.998-1.032)	0.276729	0.935(0.912-0.959)	0.000704933	0.97(0.93-1.011)	0.0578844
20613869	GO:0019932	biological_process	second-messenger-mediated signaling	0.959(0.944-0.973)	0.000972245	0.986(0.962-1.01)	0.107274	1.142(1.095-1.189)	0.0343131
20613869	GO:0019933	biological_process	cAMP-mediated signaling	0.967(0.952-0.981)	0.00387434	0.996(0.971-1.021)	0.350876	0.94(0.909-0.971)	8.97335e-05
20613869	GO:0019935	biological_process	cyclic-nucleotide-mediated signaling	0.938(0.922-0.953)	2.33592e-07	0.984(0.961-1.006)	0.0507277	1.031(0.989-1.073)	0.271816
25056061	GO:0022832	molecular_function	voltage-gated channel activity	1.082(1.065-1.1)	2.6562e-07	0.977(0.954-1)	0.0637967	1.006(0.966-1.045)	0.582556
25056061/20613869	GO:0030594	molecular_function	neurotransmitter receptor activity	0.956(0.941-0.971)	0.00160768	\N	\N	1.111(1.069-1.152)	0.00807873
25056061	GO:0030728	biological_process	ovulation	\N	\N	\N	\N	0.994(0.959-1.028)	0.194569
20613869	GO:0031226	cellular_component	intrinsic component of plasma membrane	1.012(0.997-1.027)	0.545253	1.044(1.017-1.071)	0.47972	1.275(1.22-1.329)	3.38475e-09
26193471	GO:0031396	biological_process	regulation of protein ubiquitination	1.019(1.002-1.036)	0.545253	1.056(1.034-1.078)	0.545925	1.047(1.008-1.086)	0.223333
26193471	GO:0031399	biological_process	regulation of protein modification process	1.038(1.021-1.056)	0.000745761	1.005(0.978-1.033)	0.749344	1.267(1.217-1.316)	3.00513e-10
26193471	GO:0031400	biological_process	negative regulation of protein modification process	1.107(1.089-1.126)	1.37273e-14	1.08(1.052-1.107)	4.53192e-05	1.031(0.991-1.071)	0.367421
26193471	GO:0031401	biological_process	positive regulation of protein modification process	1.014(0.999-1.03)	0.633433	1.028(1.003-1.052)	0.184017	1.329(1.276-1.382)	4.86797e-14
25056061	GO:0031461	cellular_component	cullin-RING ubiquitin ligase complex	1.027(1.011-1.043)	0.110152	1.018(0.998-1.039)	0.429516	1.167(1.128-1.206)	0.000119544
25056061	GO:0031463	cellular_component	Cul3-RING ubiquitin ligase complex	1.022(1.005-1.04)	0.0936648	1.036(1.014-1.058)	0.499577	1.057(1.014-1.101)	0.277509
25056061	GO:0031625	molecular_function	ubiquitin protein ligase binding	1.018(1.003-1.034)	0.0714836	1.093(1.068-1.118)	1.29005e-05	1.17(1.123-1.216)	0.000210772
26193471	GO:0032270	biological_process	positive regulation of cellular protein metabolic process	1.007(0.989-1.024)	0.545253	1.008(0.984-1.032)	0.404941	1.292(1.241-1.343)	1.4061e-12
25056061	GO:0032352	biological_process	positive regulation of hormone metabolic process	1.063(1.044-1.081)	0.00160768	\N	\N	1.162(1.111-1.214)	0.000709083
25056061	GO:0032526	biological_process	response to retinoic acid	1.043(1.026-1.059)	0.000190791	1.002(0.979-1.025)	0.278383	0.887(0.855-0.919)	8.97335e-05
25599223	GO:0033267	cellular_component	axon part	1.055(1.039-1.072)	0.00013491	1.084(1.058-1.111)	0.00850466	1.265(1.222-1.307)	3.74341e-12
25056061	GO:0034399	cellular_component	nuclear periphery	1.02(1.003-1.036)	0.846014	1.02(0.997-1.043)	0.935272	1.03(0.995-1.065)	0.566889
25056061	GO:0042054	molecular_function	histone methyltransferase activity	1.055(1.04-1.071)	6.59045e-07	0.846(0.826-0.866)	1.46506e-14	1.167(1.122-1.213)	0.000119544
24447946	GO:0042552	biological_process	myelination	1.006(0.99-1.022)	0.961079	1.019(0.997-1.042)	0.404941	1.397(1.337-1.457)	5.21329e-17
20613869	GO:0042981	biological_process	regulation of apoptotic process	1.045(1.029-1.06)	0.000427356	\N	\N	1.069(1.031-1.107)	0.373056
20613869	GO:0043066	biological_process	negative regulation of apoptotic process	\N	\N	1.103(1.073-1.133)	7.54981e-05	1.201(1.16-1.243)	8.69325e-07
20613869	GO:0043067	biological_process	regulation of programmed cell death	1.038(1.025-1.052)	0.0195362	1.013(0.987-1.039)	0.604487	1.067(1.03-1.103)	0.0725413
20613869	GO:0043069	biological_process	negative regulation of programmed cell death	1.048(1.031-1.065)	0.00234639	1.134(1.103-1.165)	1.7267e-06	1.187(1.144-1.23)	1.18117e-05
20613869	GO:0043086	biological_process	negative regulation of catalytic activity	1.1(1.085-1.116)	1.35849e-12	1.047(1.018-1.075)	0.115934	1.079(1.039-1.118)	0.0154012
25056061	GO:0043161	biological_process	proteasome-mediated ubiquitin-dependent protein catabolic process	1.057(1.041-1.073)	0.000224557	1.048(1.023-1.073)	0.539285	1.16(1.117-1.203)	0.00159438
25599223	GO:0043197	cellular_component	dendritic spine	1.026(1.012-1.041)	0.0392603	1.063(1.038-1.089)	0.00319544	1.115(1.072-1.158)	5.96367e-05
24447946	GO:0043209	cellular_component	myelin sheath	1.096(1.079-1.114)	8.0009e-09	1.021(0.997-1.046)	0.535032	0.99(0.955-1.024)	0.377544
25056061	GO:0043414	biological_process	macromolecule methylation	1.091(1.073-1.109)	4.11398e-13	0.885(0.864-0.906)	1.74766e-10	1.16(1.115-1.206)	8.97335e-05
25056061	GO:0043525	biological_process	positive regulation of neuron apoptotic process	0.973(0.958-0.989)	0.01097	1.012(0.985-1.039)	0.843845	1.035(0.994-1.076)	0.299547
25056061	GO:0044389	molecular_function	ubiquitin-like protein ligase binding	1.026(1.01-1.042)	0.545253	1.068(1.044-1.092)	0.0211263	1.185(1.138-1.231)	2.47664e-08
20613869/25599223	GO:0045211	cellular_component	postsynaptic membrane	1.045(1.031-1.06)	0.000427356	1.035(1.012-1.058)	0.146559	1.056(1.014-1.097)	0.822266
24901509	GO:0046914	molecular_function	transition metal ion binding	1.038(1.021-1.054)	0.388365	0.951(0.926-0.975)	0.00138123	1.247(1.201-1.294)	1.598e-09
25056061	GO:0048387	biological_process	negative regulation of retinoic acid receptor signaling pathway	\N	\N	\N	\N	1.238(1.187-1.288)	1.23122e-06
20613869	GO:0048666	biological_process	neuron development	1.056(1.039-1.072)	8.76917e-05	1.042(1.013-1.071)	0.274585	1.339(1.284-1.394)	4.86797e-14
24901509	GO:0050808	biological_process	synapse organization	1.055(1.038-1.071)	2.4366e-05	1.116(1.089-1.143)	7.42263e-09	1.202(1.162-1.243)	2.02419e-05
20613869	GO:0050877	biological_process	neurological system process	1.02(1.005-1.035)	0.633433	1.085(1.058-1.112)	0.000740608	1.22(1.169-1.271)	3.87443e-06
25056061	GO:0050913	biological_process	sensory perception of bitter taste	1.026(1.012-1.04)	0.0445633	0.952(0.923-0.98)	0.137957	1.027(0.989-1.064)	0.46457
26193471	GO:0051247	biological_process	positive regulation of protein metabolic process	1.006(0.989-1.023)	0.394407	1.027(0.999-1.054)	0.150408	1.308(1.256-1.36)	5.5154e-17
25599223	GO:0051568	biological_process	histone H3-K4 methylation	0.99(0.975-1.006)	0.301283	0.939(0.911-0.967)	0.000652025	1.202(1.156-1.248)	1.7047e-08
25056061	GO:0070498	biological_process	interleukin-1-mediated signaling pathway	0.979(0.964-0.995)	0.109443	0.967(0.94-0.993)	0.0513286	1.056(1.018-1.095)	0.634788
25056061	GO:0070588	biological_process	calcium ion transmembrane transport	0.979(0.961-0.996)	0.193672	0.968(0.941-0.994)	0.0244061	1.107(1.059-1.155)	0.00178979
25056061	GO:0071236	biological_process	cellular response to antibiotic	\N	\N	\N	\N	1.073(1.03-1.116)	0.108973
25056061	GO:0072331	biological_process	signal transduction by p53 class mediator	1.045(1.028-1.063)	0.0094829	0.93(0.911-0.949)	7.46035e-06	1.091(1.053-1.13)	0.000520304
25056061	GO:0097237	biological_process	cellular response to toxic substance	1.073(1.055-1.091)	6.6103e-06	0.927(0.904-0.95)	4.86054e-05	1.065(1.024-1.107)	0.634788
25056061	GO:0097346	cellular_component	INO80-type complex	\N	\N	\N	\N	0.99(0.947-1.033)	0.223715
25056061	GO:1901216	biological_process	positive regulation of neuron death	0.966(0.951-0.981)	0.00155445	1.039(1.013-1.064)	0.499577	1.062(1.026-1.099)	0.665172
25056061	GO:2001020	biological_process	regulation of response to DNA damage stimulus	1.026(1.01-1.042)	0.000594911	1.016(0.995-1.038)	0.366985	1.111(1.071-1.151)	0.237549
